# Supplementary material for: Expanding horizons: new roles for non-canonical RNA-binding proteins in cancer
Source: Curr Opin Genet Dev. 2018 Feb;48:112–20. doi: 10.1016/j.gde.2017.11.006 (PMC5894799; doi:10.1016/j.gde.2017.11.006)
Supplement: Supplementary Table 1 — Cancer-linked, unorthodox RBPs. This table shows the intersection between RNA-binding proteins and cancer resource information. It also shows additional information and analyses as indicated in each individual spreadsheet. [file mmc4.xlsx]

## Sheet: cancerRBPs
ENTREZID	ENSEMBLID	SYMBOL	GENENAME	UNIPROT	isCanonicalRBP	isCensus	isCancerOMIM	isCancerGO
1655	ENSG00000108654	DDX5, G17P1, HLR1, HUMP68, p68	DEAD-box helicase 5	P17844	yes	yes	yes	yes
1656	ENSG00000110367	DDX6, HLR2, P54, RCK	DEAD-box helicase 6	P26196	yes	yes	yes	yes
29102	ENSG00000113360	DROSHA, ETOHI2, HSA242976, RANSE3L, RN3, RNASE3L, RNASEN	drosha ribonuclease III	Q9NRR4	yes	yes	yes	yes
3320	ENSG00000080824	HSP90AA1, EL52, HEL-S-65p, HSP86, HSP89A, HSP90A, HSP90N, HSPC1, HSPCA, HSPCAL1, HSPCAL4, HSPN, Hsp103, Hsp89, Hsp90, LAP-2, LAP2	heat shock protein 90 alpha family class A member 1	P07900	yes	yes	yes	yes
4841	ENSG00000147140	NONO, MRXS34, NMT55, NRB54, P54, P54NRB, PPP1R114	non-POU domain containing, octamer-binding	Q15233	yes	yes	yes	yes
51119	ENSG00000126524	SBDS, CGI-97, SDS, SWDS	SBDS, ribosome assembly guanine nucleotide exchange factor	Q9Y3A5	yes	yes	yes	yes
6134	ENSG00000147403	RPL10, AUTSX5, DXS648, DXS648E, L10, NOV, QM	ribosomal protein L10	P27635	yes	yes	yes	yes
6146	ENSG00000116251	RPL22, EAP, HBP15, HBP15/L22, L22	ribosomal protein L22	P35268	yes	yes	yes	yes
6421	ENSG00000116560	SFPQ, POMP100, PPP1R140, PSF	splicing factor proline and glutamine rich	P23246	yes	yes	yes	yes
64783	ENSG00000162775	RBM15, OTT, OTT1, SPEN	RNA binding motif protein 15	Q96T37	yes	yes	yes	yes
1029	ENSG00000147889	CDKN2A, ARF, CDK4I, CDKN2, CMM2, INK4, INK4A, MLM, MTS-1, MTS1, P14, P14ARF, P16, P16-INK4A, P16INK4, P16INK4A, P19, P19ARF, TP16	cyclin dependent kinase inhibitor 2A	P42771	no	yes	yes	yes
10397	ENSG00000104419	NDRG1, CAP43, CMT4D, DRG-1, DRG1, GC4, HMSNL, NDR1, NMSL, PROXY1, RIT42, RTP, TARG1, TDD5	N-myc downstream regulated 1	Q92597	no	yes	yes	yes
11116	ENSG00000213066	FGFR1OP, FOP	FGFR1 oncogene partner	O95684	no	yes	yes	yes
1213	ENSG00000141367	CLTC, CHC, CHC17, CLH-17, CLTCL2, Hc	clathrin heavy chain	Q00610	no	yes	yes	yes
3159	ENSG00000137309	HMGA1, HMG-R, HMGA1A, HMGIY	high mobility group AT-hook 1	P17096	no	yes	yes	yes
3417	ENSG00000138413	IDH1, HEL-216, HEL-S-26, IDCD, IDH, IDP, IDPC, PICD	isocitrate dehydrogenase (NADP(+)) 1, cytosolic	O75874	no	yes	yes	yes
3418	ENSG00000182054	IDH2, D2HGA2, ICD-M, IDH, IDHM, IDP, IDPM, mNADP-IDH	isocitrate dehydrogenase (NADP(+)) 2, mitochondrial	P48735	no	yes	yes	yes
3646	ENSG00000104408	EIF3E, EIF3-P48, EIF3S6, INT6, eIF3-p46	eukaryotic translation initiation factor 3 subunit E	P60228	no	yes	yes	yes
3725	ENSG00000177606	JUN, AP-1, AP1, c-Jun	Jun proto-oncogene, AP-1 transcription factor subunit	P05412	no	yes	yes	yes
3927	ENSG00000002834	LASP1, Lasp-1, MLN50	LIM and SH3 protein 1	Q14847	no	yes	yes	yes
4000	ENSG00000160789	LMNA, CDCD1, CDDC, CMD1A, CMT2B1, EMD2, FPL, FPLD, FPLD2, HGPS, IDC, LDP1, LFP, LGMD1B, LMN1, LMNC, LMNL1, MADA, PRO1	lamin A/C	P02545	no	yes	yes	yes
4301	ENSG00000130396	AFDN, AF6, MLL-AF6, MLLT4, l-afadin	afadin, adherens junction formation factor	P55196	no	yes	yes	yes
4627	ENSG00000100345	MYH9, BDPLT6, DFNA17, EPSTS, FTNS, MHA, NMHC-II-A, NMMHC-IIA, NMMHCA	myosin heavy chain 9	P35579	no	yes	yes	yes
476	ENSG00000163399	ATP1A1	ATPase Na+/K+ transporting subunit alpha 1	P05023	no	yes	yes	yes
4869	ENSG00000181163	NPM1, B23, NPM	nucleophosmin	P06748	no	yes	yes	yes
5460	ENSG00000204531, ENSG00000230336, ENSG00000229094, ENSG00000235068, ENSG00000237582, ENSG00000206454, ENSG00000233911	POU5F1, OCT3, OCT4, OTF-3, OTF3, OTF4, Oct-3, Oct-4	POU class 5 homeobox 1	Q01860	no	yes	yes	yes
5903	ENSG00000153201	RANBP2, ADANE, ANE1, IIAE3, NUP358, TRP1, TRP2	RAN binding protein 2	P49792	no	yes	yes	yes
6125	ENSG00000122406	RPL5, DBA6, L5, MSTP030, PPP1R135	ribosomal protein L5	P46777	no	yes	yes	yes
6917	ENSG00000187735	TCEA1, GTF2S, SII, TCEA, TF2S, TFIIS	transcription elongation factor A1	P23193	no	yes	yes	yes
7037	ENSG00000072274	TFRC, CD71, IMD46, T9, TFR, TFR1, TR, TRFR, p90	transferrin receptor	P02786	no	yes	yes	yes
7175	ENSG00000047410	TPR	translocated promoter region, nuclear basket protein	P12270	no	yes	yes	yes
7430	ENSG00000092820	EZR, CVIL, CVL, HEL-S-105, VIL2	ezrin	P15311	no	yes	yes	yes
7531	ENSG00000108953, ENSG00000274474	YWHAE, 14-3-3E, HEL2, KCIP-1, MDCR, MDS	tyrosine 3-monooxygenase/tryptophan 5-monooxygenase activation protein epsilon	P62258	no	yes	yes	yes
7913	ENSG00000124795	DEK, D6S231E	DEK proto-oncogene	P35659	no	yes	yes	yes
811	ENSG00000179218	CALR, CRT, HEL-S-99n, RO, SSA, cC1qR	calreticulin	P27797	no	yes	yes	yes
8294	ENSG00000276180	HIST1H4I, H4/m, H4FM, H4M	histone cluster 1 H4 family member i	P62805	no	yes	yes	yes
124540	ENSG00000153944	MSI2, MSI2H	musashi RNA binding protein 2	Q96DH6	yes	yes	yes	no
1662	ENSG00000178105	DDX10, HRH-J8	DEAD-box helicase 10	Q13206	yes	yes	yes	no
2130	ENSG00000182944	EWSR1, EWS, EWS-FLI1, bK984G1.4	EWS RNA binding protein 1	Q01844	yes	yes	yes	no
23013	ENSG00000065526	SPEN, HIAA0929, MINT, RBM15C, SHARP	spen family transcriptional repressor	Q96T58	yes	yes	yes	no
23598	ENSG00000100105	PATZ1, MAZR, PATZ, RIAZ, ZBTB19, ZNF278, ZSG, dJ400N23	POZ/BTB and AT hook containing zinc finger 1	Q9HBE1	yes	yes	yes	no
2521	ENSG00000089280	FUS, ALS6, ETM4, FUS1, HNRNPP2, POMP75, TLS	FUS RNA binding protein	P35637	yes	yes	yes	no
3181	ENSG00000122566	HNRNPA2B1, HNRNPA2, HNRNPB1, HNRPA2, HNRPA2B1, HNRPB1, IBMPFD2, RNPA2, SNRPB1	heterogeneous nuclear ribonucleoprotein A2/B1	P22626	yes	yes	yes	no
5378	ENSG00000064933	PMS1, HNPCC3, MLH2, PMSL1, hPMS1	PMS1 homolog 1, mismatch repair system component	P54277	yes	yes	yes	no
7307	ENSG00000160201	U2AF1, FP793, RN, RNU2AF1, U2AF35, U2AFBP	U2 small nuclear RNA auxiliary factor 1	Q01081	yes	yes	yes	no
8148	ENSG00000270647, ENSG00000276833	TAF15, Npl3, RBP56, TAF2N, TAFII68	TATA-box binding protein associated factor 15	Q92804	yes	yes	yes	no
8880	ENSG00000162613	FUBP1, FBP, FUBP, hDH V	far upstream element binding protein 1	Q96AE4	yes	yes	yes	no
11168	ENSG00000164985	PSIP1, DFS70, LEDGF, PAIP, PSIP2, p52, p75	PC4 and SFRS1 interacting protein 1	O75475	no	yes	yes	no
23451	ENSG00000115524	SF3B1, Hsh155, MDS, PRP10, PRPF10, SAP155, SF3b155	splicing factor 3b subunit 1	O75533	no	yes	yes	no
27125	ENSG00000072364	AFF4, AF5Q31, CHOPS, MCEF	AF4/FMR2 family member 4	Q9UHB7	no	yes	yes	no
27436	ENSG00000143924	EML4, C2orf2, ELP120, EMAP-4, EMAPL4, ROPP120	echinoderm microtubule associated protein like 4	Q9HC35	no	yes	yes	no
3105	ENSG00000206503, ENSG00000224320, ENSG00000227715, ENSG00000206505, ENSG00000229215, ENSG00000231834, ENSG00000235657, ENSG00000223980	HLA-A, HLAA	major histocompatibility complex, class I, A	P10316	no	yes	yes	no
4644	ENSG00000197535	MYO5A, GS1, MYH12, MYO5, MYR12	myosin VA	Q9Y4I1	no	yes	yes	no
58508	ENSG00000055609	KMT2C, HALR, MLL3	lysine methyltransferase 2C	Q8NEZ4	no	yes	yes	no
7150	ENSG00000198900	TOP1, TOPI	topoisomerase (DNA) I	P11387	no	yes	yes	no
84295	ENSG00000156531	PHF6, BFLS, BORJ, CENP-31	PHD finger protein 6	Q8IWS0	no	yes	yes	no
9582	ENSG00000179750	APOBEC3B, A3B, APOBEC1L, ARCD3, ARP4, DJ742C19.2, PHRBNL, bK150C2.2	apolipoprotein B mRNA editing enzyme catalytic subunit 3B	Q9UH17	no	yes	yes	no
9967	ENSG00000054118	THRAP3, TRAP150	thyroid hormone receptor associated protein 3	Q9Y2W1	no	yes	yes	no
1654	ENSG00000215301	DDX3X, CAP-Rf, DBX, DDX14, DDX3, HLP2, MRX102	DEAD-box helicase 3, X-linked	O00571	yes	yes	no	yes
3326	ENSG00000096384	HSP90AB1, D6S182, HSP84, HSP90B, HSPC2, HSPCB	heat shock protein 90 alpha family class B member 1	P08238	yes	yes	no	yes
8241	ENSG00000182872	RBM10, DXS8237E, GPATC9, GPATCH9, S1-1, TARPS, ZRANB5	RNA binding motif protein 10	P98175	yes	yes	no	yes
27044	ENSG00000197157	SND1, TDRD11, Tudor-SN, p100	staphylococcal nuclease and tudor domain containing 1	Q7KZF4	no	yes	no	yes
3895	ENSG00000126777	KTN1, CG1, KNT, MU-RMS-40.19	kinectin 1	Q86UP2	no	yes	no	yes
4478	ENSG00000147065	MSN, HEL70, IMD50	moesin	P26038	no	yes	no	yes
1974	ENSG00000156976	EIF4A2, BM-010, DDX2B, EIF4A, EIF4F, eIF-4A-II, eIF4A-II	eukaryotic translation initiation factor 4A2	Q14240	yes	yes	no	no
26065	ENSG00000257103, ENSG00000262860	LSM14A, C19orf13, FAM61A, RAP55, RAP55A	LSM14A, mRNA processing body assembly factor	Q8ND56	yes	yes	no	no
55596	ENSG00000033030	ZCCHC8	zinc finger CCHC-type containing 8	Q6NZY4	yes	yes	no	no
6427	ENSG00000161547	SRSF2, PR264, SC-35, SC35, SFRS2, SFRS2A, SRp30b	serine and arginine rich splicing factor 2	Q01130	yes	yes	no	no
6428	ENSG00000112081	SRSF3, SFRS3, SRp20	serine and arginine rich splicing factor 3	P84103	yes	yes	no	no
7555	ENSG00000169714	CNBP, CNBP1, DM2, PROMM, RNF163, ZCCHC22, ZNF9	CCHC-type zinc finger nucleic acid binding protein	P62633	yes	yes	no	no
9444	ENSG00000112531	QKI, Hqk, QK, QK1, QK3, hqkI	QKI, KH domain containing RNA binding	Q96PU8	yes	yes	no	no
6184	ENSG00000163902	RPN1, OST1, RBPH1	ribophorin I	P04843	no	yes	no	no
81608	ENSG00000145216	FIP1L1, FIP1, Rhe, hFip1	factor interacting with PAPOLA and CPSF1	Q6UN15	no	yes	no	no
10131	ENSG00000126602	TRAP1, HSP 75, HSP75, HSP90L, TRAP-1	TNF receptor associated protein 1	Q12931	yes	no	yes	yes
10181	ENSG00000003756	RBM5, G15, H37, LUCA15, RMB5	RNA binding motif protein 5	P52756	yes	no	yes	yes
10247	ENSG00000132541	RIDA, HRSP12, P14.5, PSP, UK114	reactive intermediate imine deaminase A homolog	P52758	yes	no	yes	yes
10450	ENSG00000084072	PPIE, CYP-33, CYP33	peptidylprolyl isomerase E	Q9UNP9	yes	no	yes	yes
1653	ENSG00000079785	DDX1, DBP-RB, UKVH5d	DEAD-box helicase 1	Q92499	yes	no	yes	yes
1984	ENSG00000132507	EIF5A, EIF-5A, EIF5A1, eIF5AI	eukaryotic translation initiation factor 5A	P63241	yes	no	yes	yes
2194	ENSG00000169710	FASN, FAS, OA-519, SDR27X1	fatty acid synthase	P49327	yes	no	yes	yes
2237	ENSG00000168496	FEN1, FEN-1, MF1, RAD2	flap structure-specific endonuclease 1	P39748	yes	no	yes	yes
22827	ENSG00000179950, ENSG00000274081	PUF60, FIR, RoBPI, SIAHBP1, VRJS	poly(U) binding splicing factor 60	Q9UHX1	yes	no	yes	yes
23089	ENSG00000242265	PEG10, EDR, HB-1, MEF3L, Mar2, Mart2, RGAG3, RTL2, SIRH1	paternally expressed 10	Q86TG7	yes	no	yes	yes
23435	ENSG00000120948	TARDBP, ALS10, TDP-43	TAR DNA binding protein	Q13148	yes	no	yes	yes
26156	ENSG00000171490	RSL1D1, CSIG, L12, PBK1, UTP30	ribosomal L1 domain containing 1	O76021	yes	no	yes	yes
26523	ENSG00000092847	AGO1, EIF2C, EIF2C1, GERP95, Q99, hAgo1	argonaute 1, RISC catalytic component	Q9UL18	yes	no	yes	yes
26986	ENSG00000070756	PABPC1, PAB1, PABP, PABP1, PABPC2, PABPL1	poly(A) binding protein cytoplasmic 1	P11940	yes	no	yes	yes
26993	ENSG00000011243	AKAP8L, HA95, HAP95, NAKAP, NAKAP95	A-kinase anchoring protein 8 like	Q9ULX6	yes	no	yes	yes
27161	ENSG00000123908	AGO2, CASC7, EIF2C2, LINC00980, PPD, Q10	argonaute 2, RISC catalytic component	Q9UKV8	yes	no	yes	yes
3190	ENSG00000165119	HNRNPK, AUKS, CSBP, HNRPK, TUNP	heterogeneous nuclear ribonucleoprotein K	P61978	yes	no	yes	yes
3276	ENSG00000126457	PRMT1, ANM1, HCP1, HRMT1L2, IR1B4	protein arginine methyltransferase 1	Q99873	yes	no	yes	yes
328	ENSG00000100823	APEX1, APE, APE1, APEN, APEX, APX, HAP1, REF1	apurinic/apyrimidinic endodeoxyribonuclease 1	P27695	yes	no	yes	yes
4691	ENSG00000115053	NCL, C23	nucleolin	P19338	yes	no	yes	yes
4904	ENSG00000065978	YBX1, BP-8, CBF-A, CSDA2, CSDB, DBPB, EFI-A, MDR-NF1, NSEP-1, NSEP1, YB-1, YB1	Y-box binding protein 1	P67809	yes	no	yes	yes
5094	ENSG00000197111	PCBP2, HNRNPE2, HNRPE2, hnRNP-E2	poly(rC) binding protein 2	Q15366	yes	no	yes	yes
51065	ENSG00000185088	RPS27L	ribosomal protein S27 like	Q71UM5	yes	no	yes	yes
51202	ENSG00000213782	DDX47, E4-DBP, HQ0256, MSTP162, RRP3	DEAD-box helicase 47	Q9H0S4	yes	no	yes	yes
51428	ENSG00000183258	DDX41, ABS, MPLPF	DEAD-box helicase 41	Q9UJV9	yes	no	yes	yes
5430	ENSG00000181222	POLR2A, POLR2, POLRA, RPB1, RPBh1, RPO2, RPOL2, RpIILS, hRPB220, hsRPB1	RNA polymerase II subunit A	P24928	yes	no	yes	yes
54888	ENSG00000037474	NSUN2, MISU, MRT5, SAKI, TRM4	NOP2/Sun RNA methyltransferase family member 2	Q08J23	yes	no	yes	yes
55749	ENSG00000060339	CCAR1	cell division cycle and apoptosis regulator 1	Q8IX12	yes	no	yes	yes
5610	ENSG00000055332	EIF2AK2, EIF2AK1, PKR, PPP1R83, PRKR	eukaryotic translation initiation factor 2 alpha kinase 2	P19525	yes	no	yes	yes
56257	ENSG00000146834	MEPCE, BCDIN3	methylphosphate capping enzyme	Q7L2J0	yes	no	yes	yes
57060	ENSG00000090097	PCBP4, CBP, LIP4, MCG10	poly(rC) binding protein 4	P57723	yes	no	yes	yes
57805	ENSG00000158941	CCAR2, DBC-1, DBC1, KIAA1967, NET35, p30 DBC, p30DBC	cell cycle and apoptosis regulator 2	Q8N163	yes	no	yes	yes
5976	ENSG00000005007	UPF1, HUPF1, NORF1, RENT1, pNORF1, smg-2	UPF1, RNA helicase and ATPase	Q92900	yes	no	yes	yes
6122	ENSG00000100316	RPL3, ASC-1, L3, TARBP-B	ribosomal protein L3	P39023	yes	no	yes	yes
6128	ENSG00000089009	RPL6, L6, SHUJUN-2, TAXREB107, TXREB1	ribosomal protein L6	Q02878	yes	no	yes	yes
6136	ENSG00000197958	RPL12, L12	ribosomal protein L12	P30050	yes	no	yes	yes
6141	ENSG00000063177	RPL18, L18	ribosomal protein L18	Q07020	yes	no	yes	yes
6152	ENSG00000114391	RPL24, HEL-S-310, L24	ribosomal protein L24	P83731	yes	no	yes	yes
6154	ENSG00000161970	RPL26, DBA11, L26	ribosomal protein L26	P61254	yes	no	yes	yes
6155	ENSG00000131469	RPL27, L27	ribosomal protein L27	P61353	yes	no	yes	yes
6168	ENSG00000197756	RPL37A, L37A	ribosomal protein L37a	P61513	yes	no	yes	yes
6169	ENSG00000172809	RPL38, L38	ribosomal protein L38	P63173	yes	no	yes	yes
6188	ENSG00000149273	RPS3, S3	ribosomal protein S3	P23396	yes	no	yes	yes
6193	ENSG00000083845	RPS5, S5	ribosomal protein S5	P46782	yes	no	yes	yes
6194	ENSG00000137154	RPS6, S6	ribosomal protein S6	P62753	yes	no	yes	yes
6202	ENSG00000142937	RPS8, S8	ribosomal protein S8	P62241	yes	no	yes	yes
6203	ENSG00000170889, ENSG00000274005, ENSG00000275323, ENSG00000277079, ENSG00000278081, ENSG00000277359, ENSG00000274950, ENSG00000274626, ENSG00000278270, ENSG00000274646	RPS9, S9	ribosomal protein S9	P46781	yes	no	yes	yes
6208	ENSG00000164587	RPS14, EMTB, S14	ribosomal protein S14	P62263	yes	no	yes	yes
6209	ENSG00000115268	RPS15, RIG, S15	ribosomal protein S15	P62841	yes	no	yes	yes
6217	ENSG00000105193	RPS16, S16	ribosomal protein S16	P62249	yes	no	yes	yes
6223	ENSG00000105372	RPS19, DBA, DBA1, S19	ribosomal protein S19	P39019	yes	no	yes	yes
6232	ENSG00000177954	RPS27, MPS-1, MPS1, S27	ribosomal protein S27	P42677	yes	no	yes	yes
6233	ENSG00000143947	RPS27A, CEP80, HEL112, S27A, UBA80, UBC, UBCEP1, UBCEP80	ribosomal protein S27a	P62979	yes	no	yes	yes
64393	ENSG00000172667	ZMAT3, PAG608, WIG-1, WIG1	zinc finger matrin-type 3	Q9HA38	yes	no	yes	yes
6596	ENSG00000071794	HLTF, HIP116, HIP116A, HLTF1, RNF80, SMARCA3, SNF2L3, ZBU1	helicase like transcription factor	Q14527	yes	no	yes	yes
6730	ENSG00000167881	SRP68	signal recognition particle 68	Q9UHB9	yes	no	yes	yes
677	ENSG00000185650	ZFP36L1, BRF1, Berg36, ERF-1, ERF1, RNF162B, TIS11B, cMG1	ZFP36 ring finger protein like 1	Q07352	yes	no	yes	yes
678	ENSG00000152518	ZFP36L2, BRF2, ERF-2, ERF2, RNF162C, TIS11D	ZFP36 ring finger protein like 2	P47974	yes	no	yes	yes
7153	ENSG00000131747	TOP2A, TOP2, TP2A	topoisomerase (DNA) II alpha	P11388	yes	no	yes	yes
7184	ENSG00000166598	HSP90B1, ECGP, GP96, GRP94, HEL-S-125m, HEL35, TRA1	heat shock protein 90 beta family member 1	P14625	yes	no	yes	yes
7538	ENSG00000128016	ZFP36, G0S24, GOS24, NUP475, RNF162A, TIS11, TTP, zfp-36	ZFP36 ring finger protein	P26651	yes	no	yes	yes
7818	ENSG00000132676	DAP3, DAP-3, MRP-S29, MRPS29, bMRP-10	death associated protein 3	P51398	yes	no	yes	yes
80315	ENSG00000113742	CPEB4, CPE-BP4, hCPEB-4	cytoplasmic polyadenylation element binding protein 4	Q17RY0	yes	no	yes	yes
8470	ENSG00000154556	SORBS2, ARGBP2, PRO0618	sorbin and SH3 domain containing 2	O94875	yes	no	yes	yes
87178	ENSG00000138035	PNPT1, COXPD13, DFNB70, OLD35, PNPASE, old-35	polyribonucleotide nucleotidyltransferase 1	Q8TCS8	yes	no	yes	yes
9255	ENSG00000164022	AIMP1, EMAP2, EMAPII, HLD3, SCYE1, p43	aminoacyl tRNA synthetase complex interacting multifunctional protein 1	Q12904	yes	no	yes	yes
10015	ENSG00000170248	PDCD6IP, AIP1, ALIX, DRIP4, HP95	programmed cell death 6 interacting protein	Q8WUM4	no	no	yes	yes
10095	ENSG00000130429	ARPC1B, ARC41, p40-ARC, p41-ARC	actin related protein 2/3 complex subunit 1B	O15143	no	no	yes	yes
10155	ENSG00000130726	TRIM28, KAP1, PPP1R157, RNF96, TF1B, TIF1B	tripartite motif containing 28	Q13263	no	no	yes	yes
10413	ENSG00000137693	YAP1, COB1, YAP, YAP2, YAP65, YKI	Yes associated protein 1	P46937	no	no	yes	yes
10514	ENSG00000132382	MYBBP1A, P160, PAP2	MYB binding protein 1a	Q9BQG0	no	no	yes	yes
10935	ENSG00000165672	PRDX3, AOP-1, AOP1, HBC189, MER5, PRO1748, SP-22, prx-III	peroxiredoxin 3	P30048	no	no	yes	yes
10961	ENSG00000089248	ERP29, C12orf8, ERp28, ERp31, HEL-S-107, PDI-DB, PDIA9	endoplasmic reticulum protein 29	P30040	no	no	yes	yes
1113	ENSG00000100604, ENSG00000276781	CHGA, CGA	chromogranin A	P10645	no	no	yes	yes
11151	ENSG00000102879	CORO1A, CLABP, CLIPINA, HCORO1, IMD8, TACO, p57	coronin 1A	P31146	no	no	yes	yes
11171	ENSG00000023734	STRAP, MAWD, PT-WD, UNRIP	serine/threonine kinase receptor associated protein	Q9Y3F4	no	no	yes	yes
11315	ENSG00000116288	PARK7, DJ-1, DJ1, GATD2, HEL-S-67p	Parkinsonism associated deglycase	Q99497	no	no	yes	yes
118	ENSG00000087274	ADD1, ADDA	adducin 1	P35611	no	no	yes	yes
120	ENSG00000148700	ADD3, ADDL, CPSQ3	adducin 3	Q9UEY8	no	no	yes	yes
1399	ENSG00000099942	CRKL	CRK like proto-oncogene, adaptor protein	P46109	no	no	yes	yes
1410	ENSG00000109846	CRYAB, CMD1II, CRYA2, CTPP2, CTRCT16, HEL-S-101, HSPB5, MFM2	crystallin alpha B	P02511	no	no	yes	yes
142	ENSG00000143799	PARP1, ADPRT, ADPRT 1, ADPRT1, ARTD1, PARP, PARP-1, PPOL, pADPRT-1	poly(ADP-ribose) polymerase 1	P09874	no	no	yes	yes
1434	ENSG00000124207	CSE1L, CAS, CSE1, XPO2	chromosome segregation 1 like	P55060	no	no	yes	yes
1495	ENSG00000044115	CTNNA1, CAP102, MDPT2	catenin alpha 1	P35221	no	no	yes	yes
1500	ENSG00000198561	CTNND1, CAS, CTNND, P120CAS, P120CTN, p120, p120(CAS), p120(CTN)	catenin delta 1	O60716	no	no	yes	yes
1634	ENSG00000011465	DCN, CSCD, DSPG2, PG40, PGII, PGS2, SLRR1B	decorin	P07585	no	no	yes	yes
1728	ENSG00000181019	NQO1, DHQU, DIA4, DTD, NMOR1, NMORI, QR1	NAD(P)H quinone dehydrogenase 1	P15559	no	no	yes	yes
1729	ENSG00000131504	DIAPH1, DFNA1, DIA1, DRF1, LFHL1, SCBMS, hDIA1	diaphanous related formin 1	O60610	no	no	yes	yes
1778	ENSG00000197102	DYNC1H1, CMT2O, DHC1, DHC1a, DNCH1, DNCL, DNECL, DYHC, Dnchc1, HL-3, SMALED1, p22	dynein cytoplasmic 1 heavy chain 1	Q14204	no	no	yes	yes
1832	ENSG00000096696	DSP, DCWHKTA, DP	desmoplakin	P15924	no	no	yes	yes
1937	ENSG00000254772	EEF1G, EF1G, GIG35	eukaryotic translation elongation factor 1 gamma	B4DTG2	no	no	yes	yes
1977	ENSG00000151247	EIF4E, AUTS19, CBP, EIF4E1, EIF4EL1, EIF4F, eIF-4E	eukaryotic translation initiation factor 4E	P06730	no	no	yes	yes
1981	ENSG00000114867	EIF4G1, EIF-4G1, EIF4F, EIF4G, EIF4GI, P220, PARK18	eukaryotic translation initiation factor 4 gamma 1	Q04637	no	no	yes	yes
1982	ENSG00000110321	EIF4G2, AAG1, DAP5, NAT1, P97	eukaryotic translation initiation factor 4 gamma 2	P78344	no	no	yes	yes
2017	ENSG00000085733	CTTN, EMS1	cortactin	Q14247	no	no	yes	yes
2023	ENSG00000074800	ENO1, ENO1L1, HEL-S-17, MPB1, NNE, PPH	enolase 1	P06733	no	no	yes	yes
22919	ENSG00000101367	MAPRE1, EB1	microtubule associated protein RP/EB family member 1	Q15691	no	no	yes	yes
22974	ENSG00000088325	TPX2, C20orf1, C20orf2, DIL-2, DIL2, FLS353, GD:C20orf1, HCA519, HCTP4, REPP86, p100	TPX2, microtubule nucleation factor	Q96RR5	no	no	yes	yes
23	ENSG00000204574, ENSG00000225989, ENSG00000232169, ENSG00000206490, ENSG00000236149, ENSG00000236342, ENSG00000231129	ABCF1, ABC27, ABC50	ATP binding cassette subfamily F member 1	Q8NE71	no	no	yes	yes
23049	ENSG00000157106	SMG1, 61E3.4, ATX, LIP	SMG1, nonsense mediated mRNA decay associated PI3K related kinase	Q96Q15	no	no	yes	yes
23244	ENSG00000121892	PDS5A, PIG54, SCC-112, SCC112	PDS5 cohesin associated factor A	Q29RF7	no	no	yes	yes
2335	ENSG00000115414	FN1, CIG, ED-B, FINC, FN, FNZ, GFND, GFND2, LETS, MSF	fibronectin 1	P02751	no	no	yes	yes
23499	ENSG00000127603	MACF1, ABP620, ACF7, MACF, OFC4	microtubule-actin crosslinking factor 1	Q9UPN3	no	no	yes	yes
23705	ENSG00000182985	CADM1, BL2, IGSF4, IGSF4A, NECL2, Necl-2, RA175, ST17, SYNCAM, TSLC1, sTSLC-1, sgIGSF, synCAM1	cell adhesion molecule 1	Q9BY67	no	no	yes	yes
2547	ENSG00000196419	XRCC6, CTC75, CTCBF, G22P1, KU70, ML8, TLAA	X-ray repair cross complementing 6	P12956	no	no	yes	yes
255738	ENSG00000169174	PCSK9, FH3, HCHOLA3, LDLCQ1, NARC-1, NARC1, PC9	proprotein convertase subtilisin/kexin type 9	Q8NBP7	no	no	yes	yes
26017	ENSG00000105058	FAM32A, OTAG-12, OTAG12	family with sequence similarity 32 member A	Q9Y421	no	no	yes	yes
26136	ENSG00000135269	TES, TESS, TESS-2	testin LIM domain protein	Q9UGI8	no	no	yes	yes
26227	ENSG00000092621	PHGDH, 3-PGDH, 3PGDH, HEL-S-113, NLS, NLS1, PDG, PGAD, PGD, PGDH, PHGDHD, SERA	phosphoglycerate dehydrogenase	O43175	no	no	yes	yes
26574	ENSG00000275700, ENSG00000276072	AATF, BFR2, CHE-1, CHE1, DED	apoptosis antagonizing transcription factor	Q9NY61	no	no	yes	yes
2885	ENSG00000177885	GRB2, ASH, EGFRBP-GRB2, Grb3-3, MST084, MSTP084, NCKAP2	growth factor receptor bound protein 2	P62993	no	no	yes	yes
2935	ENSG00000103342	GSPT1, 551G9.2, ETF3A, GST1, eRF3a	G1 to S phase transition 1	P15170	no	no	yes	yes
2950	ENSG00000084207	GSTP1, DFN7, FAEES3, GST3, GSTP, HEL-S-22, PI	glutathione S-transferase pi 1	P09211	no	no	yes	yes
29979	ENSG00000135018	UBQLN1, DA41, DSK2, PLIC-1, UBQN, XDRP1	ubiquilin 1	Q9UMX0	no	no	yes	yes
3066	ENSG00000196591	HDAC2, HD2, RPD3, YAF1	histone deacetylase 2	Q92769	no	no	yes	yes
310	ENSG00000138279	ANXA7, ANX7, SNX, SYNEXIN	annexin A7	P20073	no	no	yes	yes
3146	ENSG00000189403	HMGB1, HMG-1, HMG1, HMG3, SBP-1	high mobility group box 1	P09429	no	no	yes	yes
3303	ENSG00000204389, ENSG00000234475, ENSG00000235941, ENSG00000215328, ENSG00000237724	HSPA1A, HEL-S-103, HSP70-1, HSP70-1A, HSP70.1, HSP70I, HSP72, HSPA1	heat shock protein family A (Hsp70) member 1A	P08107	no	no	yes	yes
3312	ENSG00000109971	HSPA8, HEL-33, HEL-S-72p, HSC54, HSC70, HSC71, HSP71, HSP73, HSPA10, LAP-1, LAP1, NIP71	heat shock protein family A (Hsp70) member 8	P11142	no	no	yes	yes
3313	ENSG00000113013	HSPA9, CRP40, CSA, EVPLS, GRP-75, GRP75, HEL-S-124m, HSPA9B, MOT, MOT2, MTHSP75, PBP74, SAAN, SIDBA4	heat shock protein family A (Hsp70) member 9	P38646	no	no	yes	yes
3315	ENSG00000106211	HSPB1, CMT2F, HEL-S-102, HMN2B, HS.76067, HSP27, HSP28, Hsp25, SRP27	heat shock protein family B (small) member 1	P04792	no	no	yes	yes
338	ENSG00000084674	APOB, FLDB, LDLCQ4, apoB-100, apoB-48	apolipoprotein B	P04114	no	no	yes	yes
3939	ENSG00000134333	LDHA, GSD11, HEL-S-133P, LDHM, PIG19	lactate dehydrogenase A	P00338	no	no	yes	yes
3956	ENSG00000100097	LGALS1, GAL1, GBP	galectin 1	P09382	no	no	yes	yes
3958	ENSG00000131981	LGALS3, CBP35, GAL3, GALBP, GALIG, L31, LGALS2, MAC2	galectin 3	P17931	no	no	yes	yes
399687	ENSG00000196535	MYO18A, MAJN, MYSPDZ, SP-R210, SPR210	myosin XVIIIA	Q92614	no	no	yes	yes
4035	ENSG00000123384	LRP1, A2MR, APOER, APR, CD91, IGFBP3R, KPA, LRP, LRP1A, TGFBR5	LDL receptor related protein 1	Q07954	no	no	yes	yes
4137	ENSG00000186868, ENSG00000276155, ENSG00000277956	MAPT, DDPAC, FTDP-17, MAPTL, MSTD, MTBT1, MTBT2, PPND, PPP1R103, TAU	microtubule associated protein tau	P10636	no	no	yes	yes
4204	ENSG00000169057	MECP2, AUTSX3, MRX16, MRX79, MRXS13, MRXSL, PPMX, RS, RTS, RTT	methyl-CpG binding protein 2	P51608	no	no	yes	yes
4288	ENSG00000148773	MKI67, KIA, MIB-, MIB-1, PPP1R105	marker of proliferation Ki-67	P46013	no	no	yes	yes
4343	ENSG00000155363	MOV10, fSAP113, gb110	Mov10 RISC complex RNA helicase	Q9HCE1	no	no	yes	yes
445	ENSG00000130707	ASS1, ASS, CTLN1	argininosuccinate synthase 1	P00966	no	no	yes	yes
4830	ENSG00000239672	NME1, AWD, GAAD, NB, NBS, NDKA, NDPK-A, NDPKA, NM23, NM23-H1	NME/NM23 nucleoside diphosphate kinase 1	P15531	no	no	yes	yes
5027	ENSG00000089041	P2RX7, P2X7	purinergic receptor P2X 7	Q99572	no	no	yes	yes
5037	ENSG00000089220	PEBP1, HCNP, HCNPpp, HEL-210, HEL-S-34, HEL-S-96, PBP, PEBP, PEBP-1, RKIP	phosphatidylethanolamine binding protein 1	P30086	no	no	yes	yes
5052	ENSG00000117450	PRDX1, MSP23, NKEF-A, NKEFA, PAG, PAGA, PAGB, PRX1, PRXI, TDPX2	peroxiredoxin 1	Q06830	no	no	yes	yes
5074	ENSG00000177425	PAWR, PAR4, Par-4	pro-apoptotic WT1 regulator	Q96IZ0	no	no	yes	yes
50848	ENSG00000158769	F11R, CD321, JAM, JAM1, JAMA, JCAM, KAT, PAM-1	F11 receptor	Q9Y624	no	no	yes	yes
51377	ENSG00000116750	UCHL5, CGI-70, INO80R, UCH-L5, UCH37	ubiquitin C-terminal hydrolase L5	Q9Y5K5	no	no	yes	yes
51474	ENSG00000050405	LIMA1, EPLIN, SREBP3	LIM domain and actin binding 1	Q9UHB6	no	no	yes	yes
5315	ENSG00000067225	PKM, CTHBP, HEL-S-30, OIP3, PK3, PKM2, TCB, THBP1	pyruvate kinase, muscle	P14618	no	no	yes	yes
5411	ENSG00000100941	PNN, DRS, DRSP, SDK3, memA	pinin, desmosome associated protein	Q9H307	no	no	yes	yes
54205	ENSG00000172115	CYCS, CYC, HCS, THC4	cytochrome c, somatic	P99999	no	no	yes	yes
5478	ENSG00000196262	PPIA, CYPA, CYPH, HEL-S-69p	peptidylprolyl isomerase A	P62937	no	no	yes	yes
55327	ENSG00000148943	LIN7C, LIN-7-C, LIN-7C, MALS-3, MALS3, VELI3	lin-7 homolog C, crumbs cell polarity complex component	Q9NUP9	no	no	yes	yes
5586	ENSG00000065243	PKN2, PAK2, PRK2, PRKCL2, PRO2042, Pak-2, STK7	protein kinase N2	Q16513	no	no	yes	yes
5591	ENSG00000253729	PRKDC, DNA-PKcs, DNAPK, DNPK1, HYRC, HYRC1, IMD26, XRCC7, p350	protein kinase, DNA-activated, catalytic polypeptide	P78527	no	no	yes	yes
55920	ENSG00000179051, ENSG00000281540	RCC2, TD-60	regulator of chromosome condensation 2	Q9P258	no	no	yes	yes
56647	ENSG00000107949	BCCIP, TOK-1, TOK1	BRCA2 and CDKN1A interacting protein	Q9P287	no	no	yes	yes
5685	ENSG00000041357	PSMA4, HC9, HsT17706, PSC9	proteasome subunit alpha 4	P25789	no	no	yes	yes
5770	ENSG00000196396	PTPN1, PTP1B	protein tyrosine phosphatase, non-receptor type 1	P18031	no	no	yes	yes
5782	ENSG00000127947	PTPN12, PTP-PEST, PTPG1	protein tyrosine phosphatase, non-receptor type 12	Q05209	no	no	yes	yes
6050	ENSG00000023191, ENSG00000276230	RNH1, RAI, RNH	ribonuclease/angiogenin inhibitor 1	P13489	no	no	yes	yes
6204	ENSG00000124614	RPS10, DBA9, S10	ribosomal protein S10	P46783	no	no	yes	yes
6275	ENSG00000196154	S100A4, 18A2, 42A, CAPL, FSP1, MTS1, P9KA, PEL98	S100 calcium binding protein A4	P26447	no	no	yes	yes
65009	ENSG00000103034	NDRG4, BDM1, SMAP-8, SMAP8	NDRG family member 4	Q9ULP0	no	no	yes	yes
6624	ENSG00000075618	FSCN1, FAN1, HSN, SNL, p55	fascin actin-bundling protein 1	Q16658	no	no	yes	yes
6709	ENSG00000197694	SPTAN1, EIEE5, NEAS, SPTA2	spectrin alpha, non-erythrocytic 1	Q13813	no	no	yes	yes
6749	ENSG00000149136	SSRP1, FACT, FACT80, T160	structure specific recognition protein 1	Q08945	no	no	yes	yes
684	ENSG00000130303	BST2, CD317, TETHERIN	bone marrow stromal cell antigen 2	Q10589	no	no	yes	yes
7094	ENSG00000137076	TLN1, ILWEQ, TLN, talin-1	talin 1	Q9Y490	no	no	yes	yes
7114	ENSG00000205542	TMSB4X, FX, PTMB4, TB4X, TMSB4	thymosin beta 4, X-linked	P62328	no	no	yes	yes
7145	ENSG00000079308	TNS1, MST091, MST122, MST127, MSTP091, MSTP122, MSTP127, MXRA6, PPP1R155, TNS	tensin 1	Q9HBL0	no	no	yes	yes
7178	ENSG00000133112	TPT1, HRF, TCTP, p02, p23	tumor protein, translationally-controlled 1	P13693	no	no	yes	yes
7329	ENSG00000103275	UBE2I, C358B7.1, P18, UBC9	ubiquitin conjugating enzyme E2 I	P63279	no	no	yes	yes
7334	ENSG00000177889	UBE2N, HEL-S-71, UBC13, UBCHBEN; UBC13, UbcH-ben, UbcH13	ubiquitin conjugating enzyme E2 N	P61088	no	no	yes	yes
7341	ENSG00000116030	SUMO1, DAP1, GMP1, OFC10, PIC1, SENP2, SMT3, SMT3C, SMT3H3, UBL1	small ubiquitin-like modifier 1	P63165	no	no	yes	yes
7431	ENSG00000026025	VIM, CTRCT30, HEL113	vimentin	P08670	no	no	yes	yes
7520	ENSG00000079246	XRCC5, KARP-1, KARP1, KU80, KUB2, Ku86, NFIV	X-ray repair cross complementing 5	P13010	no	no	yes	yes
7529	ENSG00000166913	YWHAB, GW128, HEL-S-1, HS1, KCIP-1, YWHAA	tyrosine 3-monooxygenase/tryptophan 5-monooxygenase activation protein beta	P31946	no	no	yes	yes
7534	ENSG00000164924	YWHAZ, 14-3-3-zeta, HEL-S-3, HEL-S-93, HEL4, KCIP-1, YWHAD	tyrosine 3-monooxygenase/tryptophan 5-monooxygenase activation protein zeta	P63104	no	no	yes	yes
7706	ENSG00000121060	TRIM25, EFP, RNF147, Z147, ZNF147	tripartite motif containing 25	Q14258	no	no	yes	yes
7791	ENSG00000159840	ZYX, ESP-2, HED-2	zyxin	Q15942	no	no	yes	yes
79017	ENSG00000006625	GGCT, C7orf24, CRF21, GCTG, GGC	gamma-glutamylcyclotransferase	O75223	no	no	yes	yes
79026	ENSG00000124942	AHNAK, AHNAKRS, PM227	AHNAK nucleoprotein	Q09666	no	no	yes	yes
80155	ENSG00000164134	NAA15, Ga19, NARG1, NAT1P, NATH, TBDN, TBDN100	N(alpha)-acetyltransferase 15, NatA auxiliary subunit	Q9BXJ9	no	no	yes	yes
81	ENSG00000130402, ENSG00000282844	ACTN4, ACTININ-4, FSGS, FSGS1	actinin alpha 4	O43707	no	no	yes	yes
81567	ENSG00000239264	TXNDC5, ENDOPDI, ERP46, HCC-2, HCC2, PDIA15, STRF8, UNQ364	thioredoxin domain containing 5	Q8NBS9	no	no	yes	yes
8359	ENSG00000278637	HIST1H4A, H4FA	histone cluster 1 H4 family member a	P62805	no	no	yes	yes
847	ENSG00000121691	CAT	catalase	P04040	no	no	yes	yes
8539	ENSG00000166181	API5, AAC-11, AAC11	apoptosis inhibitor 5	Q9BZZ5	no	no	yes	yes
8621	ENSG00000065883	CDK13, CDC2L, CDC2L5, CHDFIDD, CHED, hCDK13	cyclin dependent kinase 13	Q14004	no	no	yes	yes
9092	ENSG00000175467	SART1, Ara1, HOMS1, SART1259, SNRNP110, Snu66	squamous cell carcinoma antigen recognized by T-cells 1	O43290	no	no	yes	yes
9181	ENSG00000116584	ARHGEF2, GEF, GEF-H1, GEFH1, LFP40, P40	Rho/Rac guanine nucleotide exchange factor 2	Q92974	no	no	yes	yes
92140	ENSG00000147649	MTDH, 3D3, AEG-1, AEG1, LYRIC, LYRIC/3D3	metadherin	Q86UE4	no	no	yes	yes
9530	ENSG00000156735	BAG4, BAG-4, SODD	BCL2 associated athanogene 4	O95429	no	no	yes	yes
9555	ENSG00000113648	H2AFY, H2A.y, H2A/y, H2AF12M, MACROH2A1.1, mH2A1, macroH2A1.2	H2A histone family member Y	O75367	no	no	yes	yes
960	ENSG00000026508	CD44, CDW44, CSPG8, ECMR-III, HCELL, HUTCH-I, IN, LHR, MC56, MDU2, MDU3, MIC4, Pgp1	CD44 molecule (Indian blood group)	P16070	no	no	yes	yes
9774	ENSG00000029363	BCLAF1, BTF, bK211L9.1	BCL2 associated transcription factor 1	Q9NYF8	no	no	yes	yes
10056	ENSG00000116120	FARSB, FARSLB, FRSB, HSPC173, PheHB, PheRS	phenylalanyl-tRNA synthetase beta subunit	Q9NSD9	yes	no	yes	no
10137	ENSG00000244462	RBM12, HRIHFB2091, SWAN	RNA binding motif protein 12	Q9NTZ6	yes	no	yes	no
10180	ENSG00000004534	RBM6, 3G2, DEF-3, DEF3, HLC-11, NY-LU-12, g16	RNA binding motif protein 6	P78332	yes	no	yes	no
10262	ENSG00000143368	SF3B4, AFD1, Hsh49, SAP49, SF3b49	splicing factor 3b subunit 4	Q15427	yes	no	yes	no
10482	ENSG00000162231	NXF1, MEX67, TAP	nuclear RNA export factor 1	Q9UBU9	yes	no	yes	no
10573	ENSG00000086504	MRPL28, MAAT1, p15	mitochondrial ribosomal protein L28	Q13084	yes	no	yes	no
10642	ENSG00000159217	IGF2BP1, CRD-BP, CRDBP, IMP-1, IMP1, VICKZ1, ZBP1	insulin like growth factor 2 mRNA binding protein 1	Q9NZI8	yes	no	yes	no
10643	ENSG00000136231	IGF2BP3, CT98, IMP-3, IMP3, KOC, KOC1, VICKZ3	insulin like growth factor 2 mRNA binding protein 3	O00425	yes	no	yes	no
10644	ENSG00000073792	IGF2BP2, IMP-2, IMP2, VICKZ2	insulin like growth factor 2 mRNA binding protein 2	Q9Y6M1	yes	no	yes	no
10659	ENSG00000048740	CELF2, BRUNOL3, CELF-2, CUG-BP2, CUGBP2, ETR-3, ETR3, NAPOR	CUGBP Elav-like family member 2	O95319	yes	no	yes	no
10772	ENSG00000188529	SRSF10, FUSIP1, FUSIP2, NSSR, PPP1R149, SFRS13, SFRS13A, SRp38, SRrp40, TASR, TASR1, TASR2	serine and arginine rich splicing factor 10	O75494	yes	no	yes	no
11051	ENSG00000167005	NUDT21, CFIM25, CPSF5	nudix hydrolase 21	O43809	yes	no	yes	no
11222	ENSG00000114686	MRPL3, COXPD9, MRL3, RPML3	mitochondrial ribosomal protein L3	P09001	yes	no	yes	no
11325	ENSG00000198231	DDX42, DDX42P, RHELP, RNAHP, SF3B8, SF3b125	DEAD-box helicase 42	Q86XP3	yes	no	yes	no
11338	ENSG00000063244	U2AF2, U2AF65	U2 small nuclear RNA auxiliary factor 2	P26368	yes	no	yes	no
114049	ENSG00000071462	BUD23, HASJ4442, HUSSY-3, MERM1, PP3381, WBMT, WBSCR22	BUD23, rRNA methyltransferase and ribosome maturation factor	O43709	yes	no	yes	no
134218	ENSG00000168724	DNAJC21, BMFS3, DNAJA5, GS3, JJJ1	DnaJ heat shock protein family (Hsp40) member C21	Q5F1R6	yes	no	yes	no
1665	ENSG00000109606	DHX15, DBP1, DDX15, HRH2, PRP43, PRPF43, PrPp43p	DEAH-box helicase 15	O43143	yes	no	yes	no
1736	ENSG00000130826	DKC1, CBF5, DKC, DKCX, NAP57, NOLA4, XAP101	dyskerin pseudouridine synthase 1	O60832	yes	no	yes	no
1964	ENSG00000173674	EIF1AX, EIF1A, EIF1AP1, EIF4C, eIF-1A, eIF-4C	eukaryotic translation initiation factor 1A, X-linked	P47813	yes	no	yes	no
1973	ENSG00000161960	EIF4A1, DDX2A, EIF-4A, EIF4A, eIF-4A-I, eIF4A-I	eukaryotic translation initiation factor 4A1	P60842	yes	no	yes	no
1993	ENSG00000107105	ELAVL2, HEL-N1, HELN1, HUB	ELAV like RNA binding protein 2	Q12926	yes	no	yes	no
2193	ENSG00000179115	FARSA, CML33, FARSL, FARSLA, FRSA, PheHA	phenylalanyl-tRNA synthetase alpha subunit	Q9Y285	yes	no	yes	no
220988	ENSG00000170144	HNRNPA3, 2610510D13Rik, D10S102, FBRNP, HNRPA3	heterogeneous nuclear ribonucleoprotein A3	P51991	yes	no	yes	no
22984	ENSG00000148843	PDCD11, ALG-4, ALG4, NFBP, RRP5	programmed cell death 11	Q14690	yes	no	yes	no
23091	ENSG00000123200	ZC3H13, KIAA0853	zinc finger CCCH-type containing 13	Q5T200	yes	no	yes	no
23185	ENSG00000107929	LARP4B, KIAA0217, LARP5	La ribonucleoprotein domain family member 4B	Q92615	yes	no	yes	no
23318	ENSG00000134744	ZCCHC11, PAPD3, TUT4	zinc finger CCHC-type containing 11	Q5TAX3	yes	no	yes	no
2332	ENSG00000102081	FMR1, FMRP, FRAXA, POF, POF1	fragile X mental retardation 1	Q06787	yes	no	yes	no
23369	ENSG00000055917	PUM2, PUMH2, PUML2	pumilio RNA binding family member 2	Q8TB72	yes	no	yes	no
23589	ENSG00000153048	CARHSP1, CRHSP-24, CRHSP24, CSDC1	calcium regulated heat stable protein 1	Q9Y2V2	yes	no	yes	no
23609	ENSG00000075975	MKRN2, HSPC070, RNF62	makorin ring finger protein 2	Q9H000	yes	no	yes	no
24138	ENSG00000152778	IFIT5, ISG58, P58, RI58	interferon induced protein with tetratricopeptide repeats 5	Q13325	yes	no	yes	no
27257	ENSG00000175324	LSM1, CASM, YJL124C	LSM1 homolog, mRNA degradation associated	O15116	yes	no	yes	no
27332	ENSG00000075292	ZNF638, NP220, ZFML, Zfp638	zinc finger protein 638	Q14966	yes	no	yes	no
29890	ENSG00000259956	RBM15B, HUMAGCGB, OTT3	RNA binding motif protein 15B	Q8NDT2	yes	no	yes	no
3178	ENSG00000135486	HNRNPA1, ALS19, ALS20, HNRPA1, HNRPA1L3, IBMPFD3, UP 1, hnRNP A1, hnRNP-A1	heterogeneous nuclear ribonucleoprotein A1	P09651	yes	no	yes	no
389421	ENSG00000187772	LIN28B, CSDD2	lin-28 homolog B	Q6ZN17	yes	no	yes	no
3921	ENSG00000168028	RPSA, 37LRP, 67LR, ICAS, LAMBR, LAMR1, LBP, LBP/p40, LRP, LRP/LR, NEM/1CHD4, SA, lamR, p40	ribosomal protein SA	P08865	yes	no	yes	no
4150	ENSG00000103495	MAZ, PUR1, Pur-1, SAF-1, SAF-2, SAF-3, ZF87, ZNF801, Zif87	MYC associated zinc finger protein	P56270	yes	no	yes	no
4839	ENSG00000111641	NOP2, NOL1, NOP120, NSUN1, p120	NOP2 nucleolar protein	P46087	yes	no	yes	no
4857	ENSG00000139910	NOVA1, Nova-1	NOVA alternative splicing regulator 1	P51513	yes	no	yes	no
4858	ENSG00000104967	NOVA2, ANOVA, NOVA3	NOVA alternative splicing regulator 2	Q9UNW9	yes	no	yes	no
51087	ENSG00000006047	YBX2, CONTRIN, CSDA3, DBPC, MSY2	Y-box binding protein 2	Q9Y2T7	yes	no	yes	no
51320	ENSG00000176624	MEX3C, BM-013, MEX-3C, RKHD2, RNF194	mex-3 RNA binding family member C	Q5U5Q3	yes	no	yes	no
51441	ENSG00000198492	YTHDF2, CAHL, HGRG8, NY-REN-2	YTH N6-methyladenosine RNA binding protein 2	Q9Y5A9	yes	no	yes	no
51491	ENSG00000048162	NOP16, HSPC111, HSPC185	NOP16 nucleolar protein	Q9Y3C1	yes	no	yes	no
51663	ENSG00000056097	ZFR, SPG71, ZFR1	zinc finger RNA binding protein	Q96KR1	yes	no	yes	no
5393	ENSG00000123737	EXOSC9, PM/Scl-75, PMSCL1, RRP45, Rrp45p, p5, p6	exosome component 9	Q06265	yes	no	yes	no
54464	ENSG00000114127	XRN1, SEP1	5'-3' exoribonuclease 1	Q8IZH2	yes	no	yes	no
54542	ENSG00000056586	RC3H2, MNAB, RNF164	ring finger and CCCH-type domains 2	Q9HBD1	yes	no	yes	no
54882	ENSG00000131503	ANKHD1, MASK, MASK1, PP2500, VBARP	ankyrin repeat and KH domain containing 1	Q8IWZ3	yes	no	yes	no
55035	ENSG00000198000	NOL8, C9orf34, NOP132, bA62C3.3, bA62C3.4	nucleolar protein 8	Q76FK4	yes	no	yes	no
5514	ENSG00000204569, ENSG00000238104, ENSG00000231737, ENSG00000206489, ENSG00000230995, ENSG00000227804, ENSG00000235291	PPP1R10, CAT53, FB19, PNUTS, PP1R10, R111, p99	protein phosphatase 1 regulatory subunit 10	Q96QC0	yes	no	yes	no
55178	ENSG00000171861	MRM3, RMTL1, RNMTL1	mitochondrial rRNA methyltransferase 3	Q9HC36	yes	no	yes	no
55226	ENSG00000135372	NAT10, ALP, NET43	N-acetyltransferase 10	Q9H0A0	yes	no	yes	no
55510	ENSG00000080007	DDX43, CT13, HAGE	DEAD-box helicase 43	Q9NXZ2	yes	no	yes	no
55651	ENSG00000145912	NHP2, DKCB2, NHP2P, NOLA2	NHP2 ribonucleoprotein	Q9NX24	yes	no	yes	no
56919	ENSG00000005100	DHX33, DDX33	DEAH-box helicase 33	Q9H6R0	yes	no	yes	no
57062	ENSG00000089737, ENSG00000273761	DDX24	DEAD-box helicase 24	Q9GZR7	yes	no	yes	no
5725	ENSG00000011304	PTBP1, HNRNP-I, HNRNPI, HNRPI, PTB, PTB-1, PTB-T, PTB2, PTB3, PTB4, pPTB	polypyrimidine tract binding protein 1	P26599	yes	no	yes	no
58155	ENSG00000117569	PTBP2, PTBLP, brPTB, nPTB	polypyrimidine tract binding protein 2	Q9UKA9	yes	no	yes	no
6135	ENSG00000142676	RPL11, DBA7, GIG34, L11	ribosomal protein L11	P62913	yes	no	yes	no
6137	ENSG00000167526	RPL13, BBC1, D16S444E, D16S44E, L13	ribosomal protein L13	P26373	yes	no	yes	no
6144	ENSG00000122026	RPL21, HYPT12, L21	ribosomal protein L21	P46778	yes	no	yes	no
6157	ENSG00000166441	RPL27A, L27A	ribosomal protein L27a	P46776	yes	no	yes	no
6158	ENSG00000108107	RPL28, L28	ribosomal protein L28	P46779	yes	no	yes	no
6173	ENSG00000241343	RPL36A, L36A, L44L, MIG6, RPL44	ribosomal protein L36a	P83881	yes	no	yes	no
6206	ENSG00000112306	RPS12, S12	ribosomal protein S12	P25398	yes	no	yes	no
6224	ENSG00000008988	RPS20, S20	ribosomal protein S20	P60866	yes	no	yes	no
6228	ENSG00000186468	RPS23, S23	ribosomal protein S23	P62266	yes	no	yes	no
6294	ENSG00000160633	SAFB, HAP, HET, SAB-B1, SAF-B, SAF-B1, SAFB1	scaffold attachment factor B	Q15424	yes	no	yes	no
6311	ENSG00000204842	ATXN2, ATX2, SCA2, TNRC13	ataxin 2	Q99700	yes	no	yes	no
64092	ENSG00000155307	SAMSN1, HACS1, NASH1, SASH2, SH3D6B, SLy2	SAM domain, SH3 domain and nuclear localization signals 1	Q9NSI8	yes	no	yes	no
6426	ENSG00000136450	SRSF1, ASF, SF2, SF2p33, SFRS1, SRp30a	serine and arginine rich splicing factor 1	Q07955	yes	no	yes	no
64794	ENSG00000125485	DDX31, PPP1R25	DEAD-box helicase 31	Q9H8H2	yes	no	yes	no
64848	ENSG00000047188	YTHDC2, CAHL	YTH domain containing 2	Q9H6S0	yes	no	yes	no
6924	ENSG00000011007	ELOA, SIII, SIII p110, TCEB3, TCEB3A	elongin A	Q14241	yes	no	yes	no
7536	ENSG00000168066	SF1, BBP, D11S636, MBBP, ZCCHC25, ZFM1, ZNF162	splicing factor 1	Q15637	yes	no	yes	no
7681	ENSG00000179455	MKRN3, CPPB2, D15S9, RNF63, ZFP127, ZNF127	makorin ring finger protein 3	Q13064	yes	no	yes	no
79009	ENSG00000107625	DDX50, GU2, GUB, RH-II/GuB, mcdrh	DExD-box helicase 50	Q9BQ39	yes	no	yes	no
79039	ENSG00000123064	DDX54, DP97	DEAD-box helicase 54	Q8TDD1	yes	no	yes	no
79171	ENSG00000126254	RBM42	RNA binding motif protein 42	Q9BTD8	yes	no	yes	no
7919	ENSG00000198563, ENSG00000225859, ENSG00000215425, ENSG00000235439, ENSG00000230624, ENSG00000225073, ENSG00000229496, ENSG00000237889	DDX39B, BAT1, D6S81E, UAP56	DExD-box helicase 39B	Q13838	yes	no	yes	no
8165	ENSG00000121057	AKAP1, AKAP, AKAP121, AKAP149, AKAP84, D-AKAP1, PPP1R43, PRKA1, SAKAP84, TDRD17	A-kinase anchoring protein 1	Q92667	yes	no	yes	no
81892	ENSG00000119705	SLIRP, C14orf156, DC50, PD04872	SRA stem-loop interacting RNA binding protein	Q9GZT3	yes	no	yes	no
84206	ENSG00000183496	MEX3B, MEX-3B, RKHD3, RNF195	mex-3 RNA binding family member B	Q6ZN04	yes	no	yes	no
84309	ENSG00000168101	NUDT16L1, SDOS	nudix hydrolase 16 like 1	Q9BRJ7	yes	no	yes	no
85441	ENSG00000130589	HELZ2, PDIP-1, PRIC285	helicase with zinc finger 2	Q9BYK8	yes	no	yes	no
8886	ENSG00000088205	DDX18, MrDb	DEAD-box helicase 18	Q9NVP1	yes	no	yes	no
9188	ENSG00000165732	DDX21, GUA, GURDB, RH-II/GU, RH-II/GuA	DExD-box helicase 21	Q9NR30	yes	no	yes	no
92312	ENSG00000254726	MEX3A, MEX-3A, RKHD4	mex-3 RNA binding family member A	A1L020	yes	no	yes	no
9584	ENSG00000131051	RBM39, CAPER, CAPERalpha, FSAP59, HCC1, RNPC2	RNA binding motif protein 39	Q14498	yes	no	yes	no
9667	ENSG00000130254	SAFB2	scaffold attachment factor B2	Q14151	yes	no	yes	no
9698	ENSG00000134644	PUM1, HSPUM, PUMH, PUMH1, PUML1	pumilio RNA binding family member 1	Q14671	yes	no	yes	no
9728	ENSG00000138593	SECISBP2L, SBP2L, SLAN	SECIS binding protein 2 like	Q93073	yes	no	yes	no
9733	ENSG00000075856	SART3, DSAP1, P100, RP11-13G14, TIP110, p110, p110(nrb)	squamous cell carcinoma antigen recognized by T-cells 3	Q15020	yes	no	yes	no
9904	ENSG00000122965	RBM19	RNA binding motif protein 19	Q9Y4C8	yes	no	yes	no
9939	ENSG00000265241	RBM8A, BOV-1A, BOV-1B, BOV-1C, C1DELq21.1, DEL1q21.1, MDS014, RBM8, RBM8B, TAR, Y14, ZNRP, ZRNP1	RNA binding motif protein 8A	Q9Y5S9	yes	no	yes	no
9987	ENSG00000152795	HNRNPDL, HNRNP, HNRPDL, JKTBP, JKTBP2, LGMD1G, laAUF1	heterogeneous nuclear ribonucleoprotein D like	O14979	yes	no	yes	no
9991	ENSG00000119314	PTBP3, ROD1	polypyrimidine tract binding protein 3	O95758	yes	no	yes	no
10409	ENSG00000176788	BASP1, CAP-23, CAP23, NAP-22, NAP22	brain abundant membrane attached signal protein 1	P80723	no	no	yes	no
10539	ENSG00000108010	GLRX3, GLRX4, GRX3, GRX4, PICOT, TXNL2, TXNL3	glutaredoxin 3	O76003	no	no	yes	no
10813	ENSG00000156697	UTP14A, NYCO16, SDCCAG16, dJ537K23.3	UTP14A small subunit processome component	Q9BVJ6	no	no	yes	no
10988	ENSG00000111142	METAP2, MAP2, MNPEP, p67eIF2	methionyl aminopeptidase 2	P50579	no	no	yes	no
11231	ENSG00000025796	SEC63, DNAJC23, ERdj2, PCLD2, PRO2507, SEC63L	SEC63 homolog, protein translocation regulator	Q9UGP8	no	no	yes	no
117159	ENSG00000161634	DCD, AIDD, DCD-1, DSEP, HCAP, PIF	dermcidin	P81605	no	no	yes	no
174	ENSG00000081051	AFP, AFPD, FETA, HPAFP	alpha fetoprotein	P02771	no	no	yes	no
1854	ENSG00000128951	DUT, dUTPase	deoxyuridine triphosphatase	P33316	no	no	yes	no
1915	ENSG00000156508	EEF1A1, CCS-3, CCS3, EE1A1, EEF-1, EEF1A, EF-Tu, EF1A, GRAF-1EF, HNGC:16303, LENG7, PTI1, eEF1A-1	eukaryotic translation elongation factor 1 alpha 1	P68104	no	no	yes	no
1939	ENSG00000143486	EIF2D, HCA56, LGTN	eukaryotic translation initiation factor 2D	P41214	no	no	yes	no
2197	ENSG00000149806	FAU, FAU1, Fub1, Fubi, MNSFbeta, RPS30, S30, asr1	FAU, ubiquitin like and ribosomal protein S30 fusion	P35544	no	no	yes	no
22794	ENSG00000108349	CASC3, BTZ, MLN51	cancer susceptibility 3	O15234	no	no	yes	no
23196	ENSG00000048828	FAM120A, C9orf10, HBVPTPAP, OSSA	family with sequence similarity 120A	Q9NZB2	no	no	yes	no
23215	ENSG00000117523	PRRC2C, BAT2-iso, BAT2D1, BAT2L2, XTP2	proline rich coiled-coil 2C	Q9Y520	no	no	yes	no
23246	ENSG00000261236	BOP1	block of proliferation 1	Q14137	no	no	yes	no
23481	ENSG00000100029	PES1, PES	pescadillo ribosomal biogenesis factor 1	O00541	no	no	yes	no
23644	ENSG00000038358	EDC4, GE1, Ge-1, HEDL5, HEDLS, RCD-8, RCD8	enhancer of mRNA decapping 4	Q6P2E9	no	no	yes	no
25962	ENSG00000164944	KIAA1429, MSTP054, fSAP121	KIAA1429	Q69YN4	no	no	yes	no
26097	ENSG00000160679	CHTOP, C10orf77, C1orf77, FL-SRAG, FOP, SRAG, SRAG-3, SRAG-5, pp7704	chromatin target of PRMT1	Q9Y3Y2	no	no	yes	no
26354	ENSG00000163938	GNL3, C77032, E2IG3, NNP47, NS	G protein nucleolar 3	Q9BVP2	no	no	yes	no
27043	ENSG00000141456	PELP1, MNAR, P160	proline, glutamate and leucine rich protein 1	Q8IZL8	no	no	yes	no
27340	ENSG00000120800	UTP20, 1A6/DRIM, DRIM	UTP20, small subunit processome component	O75691	no	no	yes	no
27350	ENSG00000244509	APOBEC3C, A3C, APOBEC1L, ARDC2, ARDC4, ARP5, PBI, bK150C2.3	apolipoprotein B mRNA editing enzyme catalytic subunit 3C	Q9NRW3	no	no	yes	no
2804	ENSG00000173230	GOLGB1, GCP, GCP372, GOLIM1	golgin B1	Q14789	no	no	yes	no
284119	ENSG00000177469	CAVIN1, CAVIN, CGL4, FKSG13, PTRF, cavin-1	caveolae associated protein 1	Q6NZI2	no	no	yes	no
2896	ENSG00000030582	GRN, CLN11, GEP, GP88, PCDGF, PEPI, PGRN	granulin precursor	P28799	no	no	yes	no
2961	ENSG00000197265	GTF2E2, FE, TF2E2, TFIIE-B, TTD6	general transcription factor IIE subunit 2	P29084	no	no	yes	no
29889	ENSG00000134697	GNL2, HUMAUANTIG, NGP1, Ngp-1, Nog2, Nug2	G protein nucleolar 2	Q13823	no	no	yes	no
29997	ENSG00000105373	NOP53, GLTSCR2, PICT-1, PICT1	NOP53 ribosome biogenesis factor	Q9NZM5	no	no	yes	no
3006	ENSG00000187837	HIST1H1C, H1.2, H1C, H1F2, H1s-1	histone cluster 1 H1 family member c	P16403	no	no	yes	no
3068	ENSG00000143321	HDGF, HMG1L2	heparin binding growth factor	P51858	no	no	yes	no
3151	ENSG00000198830	HMGN2, HMG17	high mobility group nucleosomal binding domain 2	P05204	no	no	yes	no
327	ENSG00000164062	APEH, AARE, ACPH, APH, D3F15S2, D3S48E, DNF15S2, OPH	acylaminoacyl-peptide hydrolase	P13798	no	no	yes	no
372	ENSG00000095139	ARCN1, COPD, SRMMD	archain 1	P48444	no	no	yes	no
38	ENSG00000075239	ACAT1, ACAT, MAT, T2, THIL	acetyl-CoA acetyltransferase 1	P24752	no	no	yes	no
3930	ENSG00000143815	LBR, DHCR14B, LMN2R, PHA, TDRD18	lamin B receptor	Q14739	no	no	yes	no
4076	ENSG00000135387	CAPRIN1, GPIAP1, GPIP137, GRIP137, M11S1, RNG105, p137GPI	cell cycle associated protein 1	Q14444	no	no	yes	no
4143	ENSG00000151224	MAT1A, MAT, MATA1, SAMS, SAMS1	methionine adenosyltransferase 1A	Q00266	no	no	yes	no
4144	ENSG00000168906	MAT2A, MATA2, MATII, SAMS2	methionine adenosyltransferase 2A	P31153	no	no	yes	no
4676	ENSG00000205531, ENSG00000273562	NAP1L4, NAP1L4b, NAP2, NAP2L, hNAP2	nucleosome assembly protein 1 like 4	Q99733	no	no	yes	no
48	ENSG00000122729	ACO1, ACONS, HEL60, IREB1, IREBP, IREBP1, IRP1	aconitase 1	P21399	no	no	yes	no
488	ENSG00000174437	ATP2A2, ATP2B, DAR, DD, SERCA2	ATPase sarcoplasmic/endoplasmic reticulum Ca2+ transporting 2	P16615	no	no	yes	no
4969	ENSG00000106809	OGN, OG, OIF, SLRR3A	osteoglycin	P20774	no	no	yes	no
498	ENSG00000152234	ATP5A1, ATP5A, ATP5AL2, ATPM, COXPD22, HEL-S-123m, MC5DN4, MOM2, OMR, ORM, hATP1	ATP synthase, H+ transporting, mitochondrial F1 complex, alpha subunit 1, cardiac muscle	P25705	no	no	yes	no
51191	ENSG00000138646	HERC5, CEB1, CEBP1	HECT and RLD domain containing E3 ubiquitin protein ligase 5	Q9UII4	no	no	yes	no
51292	ENSG00000100938	GMPR2, GMPR 2	guanosine monophosphate reductase 2	H0YNJ6	no	no	yes	no
51340	ENSG00000101343	CRNKL1, CLF, CRN, Clf1, HCRN, MSTP021, SYF3	crooked neck pre-mRNA splicing factor 1	Q9BZJ0	no	no	yes	no
51406	ENSG00000225921	NOL7, C6orf90, PQBP3, RARG-1, dJ223E5.2	nucleolar protein 7	Q9UMY1	no	no	yes	no
51523	ENSG00000171604	CXXC5, CF5, HSPC195, RINF, WID	CXXC finger protein 5	Q7LFL8	no	no	yes	no
51535	ENSG00000134283	PPHLN1, CR, HSPC206, HSPC232	periphilin 1	Q8NEY8	no	no	yes	no
51637	ENSG00000087302	C14orf166, CGI-99, CGI99, CLE, CLE7, LCRP369, RLLM1, hCLE1	chromosome 14 open reading frame 166	Q9Y224	no	no	yes	no
51747	ENSG00000108848	LUC7L3, CRA, CREAP-1, CROP, LUC7A, OA48-18, hLuc7A	LUC7 like 3 pre-mRNA splicing factor	O95232	no	no	yes	no
54433	ENSG00000109534	GAR1, NOLA1	GAR1 ribonucleoprotein	Q9NY12	no	no	yes	no
56342	ENSG00000130810	PPAN, BXDC3, SSF, SSF-1, SSF1, SSF2	peter pan homolog (Drosophila)	Q9NQ55	no	no	yes	no
57535	ENSG00000116299	KIAA1324, EIG121	KIAA1324	Q6UXG2	no	no	yes	no
57727	ENSG00000124160	NCOA5, CIA, bA465L10.6	nuclear receptor coactivator 5	Q9HCD5	no	no	yes	no
5813	ENSG00000185129	PURA, MRD31, PUR-ALPHA, PUR1, PURALPHA	purine rich element binding protein A	Q00577	no	no	yes	no
58477	ENSG00000144867	SRPRB, APMCF1	SRP receptor beta subunit	Q9Y5M8	no	no	yes	no
6046	ENSG00000204256, ENSG00000235307, ENSG00000234704, ENSG00000230678, ENSG00000234507, ENSG00000215077, ENSG00000236227	BRD2, BRD2-IT1, D6S113E, FSH, FSRG1, NAT, O27.1.1, RING3, RNF3	bromodomain containing 2	P25440	no	no	yes	no
60528	ENSG00000006744	ELAC2, COXPD17, ELC2, HPC2	elaC ribonuclease Z 2	Q9BQ52	no	no	yes	no
6100	ENSG00000164610	RP9, PAP-1, PAP1	retinitis pigmentosa 9 (autosomal dominant)	Q8TA86	no	no	yes	no
64215	ENSG00000136770	DNAJC1, DNAJL1, ERdj1, HTJ1, MTJ1	DnaJ heat shock protein family (Hsp40) member C1	Q96KC8	no	no	yes	no
64434	ENSG00000146909	NOM1, C7orf3, PPP1R113, SGD1	nucleolar protein with MIF4G domain 1	Q5C9Z4	no	no	yes	no
6767	ENSG00000100380	ST13, AAG2, FAM10A1, FAM10A4, HIP, HOP, HSPABP, HSPABP1, P48, PRO0786, SNC6	ST13, Hsp70 interacting protein	P50502	no	no	yes	no
6876	ENSG00000149591	TAGLN, SM22, SMCC, TAGLN1, WS3-10	transgelin	Q01995	no	no	yes	no
689	ENSG00000145741	BTF3, BETA-NAC, BTF3a, BTF3b, NACB	basic transcription factor 3	P20290	no	no	yes	no
6902	ENSG00000171530	TBCA	tubulin folding cofactor A	O75347	no	no	yes	no
6942	ENSG00000100207, ENSG00000280467, ENSG00000281897, ENSG00000283026, ENSG00000282892, ENSG00000283681, ENSG00000262024, ENSG00000276461	TCF20, AR1, SPBP, TCF-20	transcription factor 20	Q9UGU0	no	no	yes	no
705	ENSG00000112578	BYSL, BYSTIN	bystin like	Q13895	no	no	yes	no
7165	ENSG00000101150	TPD52L2, D54, TPD54	tumor protein D52 like 2	O43399	no	no	yes	no
7203	ENSG00000163468	CCT3, CCT-gamma, CCTG, PIG48, TCP-1-gamma, TRIC5	chaperonin containing TCP1 subunit 3	P49368	no	no	yes	no
728642	ENSG00000008128	CDK11A, CDC2L2, CDC2L3, CDK11-p110, CDK11-p46, CDK11-p58, PITSLRE, p58GTA	cyclin dependent kinase 11A	Q9UQ88	no	no	yes	no
7295	ENSG00000136810	TXN, TRDX, TRX, TRX1	thioredoxin	P10599	no	no	yes	no
7873	ENSG00000145050	MANF, ARMET, ARP	mesencephalic astrocyte derived neurotrophic factor	P55145	no	no	yes	no
79753	ENSG00000163877	SNIP1, PML1, PMRED	Smad nuclear interacting protein 1	Q8TAD8	no	no	yes	no
8125	ENSG00000140350	ANP32A, C15orf1, HPPCn, I1PP2A, LANP, MAPM, PHAP1, PHAPI, PP32	acidic nuclear phosphoprotein 32 family member A	P39687	no	no	yes	no
81550	ENSG00000083544	TDRD3	tudor domain containing 3	Q9H7E2	no	no	yes	no
81887	ENSG00000001497	LAS1L, Las1-like, WTS, dJ475B7.2	LAS1 like, ribosome biogenesis factor	Q9Y4W2	no	no	yes	no
83743	ENSG00000105447	GRWD1, CDW4, GRWD, RRB1, WDR28	glutamate rich WD repeat containing 1	Q9BQ67	no	no	yes	no
84223	ENSG00000114473	IQCG, CFAP122, DRC9	IQ motif containing G	Q9H095	no	no	yes	no
84324	ENSG00000205323	SARNP, CIP29, HCC1, HSPC316, THO1	SAP domain containing ribonucleoprotein	P82979	no	no	yes	no
8672	ENSG00000075151	EIF4G3, eIF-4G 3, eIF4G 3, eIF4GII	eukaryotic translation initiation factor 4 gamma 3	O43432	no	no	yes	no
8894	ENSG00000125977	EIF2S2, EIF2, EIF2B, EIF2beta, PPP1R67, eIF-2-beta	eukaryotic translation initiation factor 2 subunit beta	P20042	no	no	yes	no
91582	ENSG00000187051	RPS19BP1, AROS, S19BP	ribosomal protein S19 binding protein 1	Q86WX3	no	no	yes	no
9277	ENSG00000227057, ENSG00000206284, ENSG00000204221, ENSG00000236222, ENSG00000226916	WDR46, BING4, C6orf11, FP221, UTP7	WD repeat domain 46	O15213	no	no	yes	no
9567	ENSG00000100226	GTPBP1, GP-1, GP1, HSPC018	GTP binding protein 1	O00178	no	no	yes	no
9790	ENSG00000165733	BMS1, ACC, BMS1L	BMS1, ribosome biogenesis factor	Q14692	no	no	yes	no
10146	ENSG00000145907	G3BP1, G3BP, HDH-VIII	G3BP stress granule assembly factor 1	Q13283	yes	no	no	yes
10270	ENSG00000105127	AKAP8, AKAP 95, AKAP-8, AKAP-95, AKAP95	A-kinase anchoring protein 8	O43823	yes	no	no	yes
103	ENSG00000160710	ADAR, ADAR1, AGS6, DRADA, DSH, DSRAD, G1P1, IFI-4, IFI4, K88DSRBP, P136	adenosine deaminase, RNA specific	P55265	yes	no	no	yes
104	ENSG00000197381	ADARB1, ADAR2, DRABA2, DRADA2, RED1	adenosine deaminase, RNA specific B1	P78563	yes	no	no	yes
10432	ENSG00000239306	RBM14, COAA, PSP2, SIP, SYTIP1, TMEM137	RNA binding motif protein 14	Q96PK6	yes	no	no	yes
10521	ENSG00000100201	DDX17, P72, RH70	DEAD-box helicase 17	Q92841	yes	no	no	yes
10657	ENSG00000121774	KHDRBS1, Sam68, p62, p68	KH RNA binding domain containing, signal transduction associated 1	Q07666	yes	no	no	yes
10884	ENSG00000112996	MRPS30, MRP-S30, PAP, PDCD9, S30mt	mitochondrial ribosomal protein S30	Q9NP92	yes	no	no	yes
10921	ENSG00000205937	RNPS1, E5.1	RNA binding protein with serine rich domain 1	Q15287	yes	no	no	yes
10949	ENSG00000177733	HNRNPA0, HNRPA0	heterogeneous nuclear ribonucleoprotein A0	Q13151	yes	no	no	yes
10973	ENSG00000112249	ASCC3, ASC1p200, HELIC1, RNAH	activating signal cointegrator 1 complex subunit 3	Q8N3C0	yes	no	no	yes
1107	ENSG00000170004	CHD3, Mi-2a, Mi2-ALPHA, ZFH	chromodomain helicase DNA binding protein 3	Q12873	yes	no	no	yes
11097	ENSG00000136243	NUPL2, CG1, NLP-1, NLP_1, hCG1	nucleoporin like 2	O15504	yes	no	no	yes
132864	ENSG00000137449, ENSG00000283087	CPEB2, CPE-BP2, CPEB-2, hCPEB-2	cytoplasmic polyadenylation element binding protein 2	Q7Z5Q1	yes	no	no	yes
149041	ENSG00000135870	RC3H1, RNF198, ROQUIN	ring finger and CCCH-type domains 1	Q5TC82	yes	no	no	yes
16	ENSG00000090861	AARS, CMT2N, EIEE29	alanyl-tRNA synthetase	P49588	yes	no	no	yes
192669	ENSG00000126070	AGO3, EIF2C3	argonaute 3, RISC catalytic component	Q9H9G7	yes	no	no	yes
1938	ENSG00000167658	EEF2, EEF-2, EF-2, EF2, SCA26	eukaryotic translation elongation factor 2	P13639	yes	no	no	yes
1965	ENSG00000134001	EIF2S1, EIF-2, EIF-2A, EIF-2alpha, EIF2, EIF2A	eukaryotic translation initiation factor 2 subunit alpha	P05198	yes	no	no	yes
22985	ENSG00000100813	ACIN1, ACINUS, ACN, fSAP152	apoptotic chromatin condensation inducer 1	Q9UKV3	yes	no	no	yes
23112	ENSG00000100354	TNRC6B	trinucleotide repeat containing 6B	Q9UPQ9	yes	no	no	yes
23212	ENSG00000179041	RRS1	ribosome biogenesis regulator homolog	Q15050	yes	no	no	yes
23378	ENSG00000132275	RRP8, KIAA0409, NML	ribosomal RNA processing 8, methyltransferase, homolog (yeast)	O43159	yes	no	no	yes
23521	ENSG00000142541	RPL13A, L13A, TSTA1	ribosomal protein L13a	P40429	yes	no	no	yes
23543	ENSG00000100320, ENSG00000277564	RBFOX2, FOX2, Fox-2, HNRBP2, HRNBP2, RBM9, RTA, dJ106I20.3, fxh	RNA binding protein, fox-1 homolog 2	O43251	yes	no	no	yes
23567	ENSG00000113761	ZNF346, JAZ, Zfp346	zinc finger protein 346	Q9UL40	yes	no	no	yes
25946	ENSG00000161642	ZNF385A, HZF, RZF, ZFP385, ZNF385	zinc finger protein 385A	Q96PM9	yes	no	no	yes
26057	ENSG00000132466	ANKRD17, GTAR, MASK2, NY-BR-16	ankyrin repeat domain 17	O75179	yes	no	no	yes
27327	ENSG00000090905	TNRC6A, CAGH26, GW1, GW182, TNRC6	trinucleotide repeat containing 6A	Q8NDV7	yes	no	no	yes
3069	ENSG00000115677	HDLBP, HBP, PRO2900, VGL	high density lipoprotein binding protein	Q00341	yes	no	no	yes
3182	ENSG00000197451	HNRNPAB, ABBP1, HNRPAB	heterogeneous nuclear ribonucleoprotein A/B	Q99729	yes	no	no	yes
3433	ENSG00000119922	IFIT2, G10P2, GARG-39, IFI-54, IFI-54K, IFI54, IFIT-2, ISG-54 K, ISG-54K, ISG54, P54, cig42	interferon induced protein with tetratricopeptide repeats 2	P09913	yes	no	no	yes
4736	ENSG00000198755	RPL10A, CSA19, Csa-19, L10A, NEDD6	ribosomal protein L10a	P62906	yes	no	no	yes
4850	ENSG00000080802	CNOT4, CLONE243, NOT4, NOT4H	CCR4-NOT transcription complex subunit 4	O95628	yes	no	no	yes
5093	ENSG00000169564	PCBP1, HEL-S-85, HNRPE1, HNRPX, hnRNP-E1, hnRNP-X	poly(rC) binding protein 1	Q15365	yes	no	no	yes
51776	ENSG00000091436	MAP3K20, AZK, MLK7, MLT, MLTK, MLTKalpha, MLTKbeta, MRK, SFMMP, ZAK, mlklak, pk	mitogen-activated protein kinase kinase kinase 20	Q9NYL2	yes	no	no	yes
5431	ENSG00000047315	POLR2B, POL2RB, RPB2, hRPB140	RNA polymerase II subunit B	P30876	yes	no	no	yes
54505	ENSG00000067248	DHX29, DDX29	DExH-box helicase 29	Q7Z478	yes	no	no	yes
55854	ENSG00000065548	ZC3H15, HT010, LEREPO4, MSTP012	zinc finger CCCH-type containing 15	Q8WU90	yes	no	no	yes
56829	ENSG00000105939	ZC3HAV1, ARTD13, FLB6421, PARP13, ZAP, ZC3H2, ZC3HDC2	zinc finger CCCH-type containing, antiviral 1	Q7Z2W4	yes	no	no	yes
58517	ENSG00000119707	RBM25, NET52, RED120, RNPC7, S164, Snu71, fSAP94	RNA binding motif protein 25	P49756	yes	no	no	yes
5936	ENSG00000173933	RBM4, LARK, RBM4A, ZCCHC21, ZCRB3A	RNA binding motif protein 4	Q9BWF3	yes	no	no	yes
6124	ENSG00000174444	RPL4, L4	ribosomal protein L4	P36578	yes	no	no	yes
6129	ENSG00000147604	RPL7, L7, humL7-1	ribosomal protein L7	P18124	yes	no	no	yes
6130	ENSG00000148303, ENSG00000280858	RPL7A, L7A, SURF3, TRUP	ribosomal protein L7a	P62424	yes	no	no	yes
6132	ENSG00000161016	RPL8, L8	ribosomal protein L8	P62917	yes	no	no	yes
6138	ENSG00000174748	RPL15, DBA12, EC45, L15, RPL10, RPLY10, RPYL10	ribosomal protein L15	P61313	yes	no	no	yes
6143	ENSG00000108298	RPL19, L19	ribosomal protein L19	P84098	yes	no	no	yes
6147	ENSG00000198242	RPL23A, L23A, MDA20	ribosomal protein L23a	P62750	yes	no	no	yes
6156	ENSG00000156482	RPL30, L30	ribosomal protein L30	P62888	yes	no	no	yes
6159	ENSG00000162244	RPL29, HIP, HUMRPL29, L29, RPL29P10, RPL29_3_370	ribosomal protein L29	P47914	yes	no	no	yes
6160	ENSG00000071082	RPL31, L31	ribosomal protein L31	P62899	yes	no	no	yes
6175	ENSG00000089157	RPLP0, L10E, LP0, P0, PRLP0, RPP0	ribosomal protein lateral stalk subunit P0	P05388	yes	no	no	yes
6181	ENSG00000177600	RPLP2, D11S2243E, LP2, P2, RPP2	ribosomal protein lateral stalk subunit P2	P05387	yes	no	no	yes
6187	ENSG00000140988	RPS2, LLREP3, S2	ribosomal protein S2	P15880	yes	no	no	yes
6189	ENSG00000145425	RPS3A, FTE1, MFTL, S3A	ribosomal protein S3A	P61247	yes	no	no	yes
6191	ENSG00000198034	RPS4X, CCG2, DXS306, RPS4, S4, SCAR, SCR10	ribosomal protein S4, X-linked	P62701	yes	no	no	yes
6201	ENSG00000171863	RPS7, DBA8, S7	ribosomal protein S7	P62081	yes	no	no	yes
6205	ENSG00000142534	RPS11, S11	ribosomal protein S11	P62280	yes	no	no	yes
6207	ENSG00000110700	RPS13, S13	ribosomal protein S13	P62277	yes	no	no	yes
6218	ENSG00000182774, ENSG00000278229	RPS17, DBA4, RPS17L, RPS17L1, RPS17L2, S17	ribosomal protein S17	P0CW22	yes	no	no	yes
6222	ENSG00000231500, ENSG00000223367, ENSG00000096150, ENSG00000235650, ENSG00000226225, ENSG00000227794	RPS18, D6S218E, HKE3, KE-3, KE3, S18	ribosomal protein S18	P62269	yes	no	no	yes
6231	ENSG00000197728	RPS26, DBA10, S26	ribosomal protein S26	P62854	yes	no	no	yes
6431	ENSG00000124193	SRSF6, B52, HEL-S-91, SFRS6, SRP55	serine and arginine rich splicing factor 6	Q13247	yes	no	no	yes
64975	ENSG00000182154	MRPL41, BMRP, MRP-L27, MRPL27, PIG3, RPML27	mitochondrial ribosomal protein L41	Q8IXM3	yes	no	no	yes
6651	ENSG00000159140	SON, BASS1, C21orf50, DBP-5, NREBP, SON3, TOKIMS	SON DNA binding protein	P18583	yes	no	no	yes
6832	ENSG00000156502	SUPV3L1, SUV3	Suv3 like RNA helicase	Q8IYB8	yes	no	no	yes
7072	ENSG00000116001	TIA1, TIA-1, WDM	TIA1 cytotoxic granule associated RNA binding protein	P31483	yes	no	no	yes
7073	ENSG00000151923	TIAL1, TCBP, TIAR	TIA1 cytotoxic granule associated RNA binding protein like 1	Q01085	yes	no	no	yes
7415	ENSG00000165280	VCP, ALS14, CDC48, CMT2Y, HEL-220, HEL-S-70, IBMPFD, IBMPFD1, TERA, p97	valosin containing protein	P55072	yes	no	no	yes
7458	ENSG00000106682	EIF4H, WBSCR1, WSCR1, eIF-4H	eukaryotic translation initiation factor 4H	Q15056	yes	no	no	yes
7756	ENSG00000010244	ZNF207, BuGZ, hBuGZ	zinc finger protein 207	O43670	yes	no	no	yes
7936	ENSG00000204356, ENSG00000206268, ENSG00000233801, ENSG00000206357, ENSG00000231044, ENSG00000229363	NELFE, D6S45, NELF-E, RD, RDBP, RDP	negative elongation factor complex member E	P18615	yes	no	no	yes
79811	ENSG00000137776	SLTM, Met	SAFB like transcription modulator	Q9NWH9	yes	no	no	yes
80114	ENSG00000122870	BICC1, BICC, CYSRD	BicC family RNA binding protein 1	Q9H694	yes	no	no	yes
8087	ENSG00000114416	FXR1, FXR1P	FMR1 autosomal homolog 1	P51114	yes	no	no	yes
8106	ENSG00000100836	PABPN1, OPMD, PAB2, PABII, PABP-2, PABP2	poly(A) binding protein nuclear 1	Q86U42	yes	no	no	yes
84524	ENSG00000144161	ZC3H8, Fliz1, ZC3HDC8	zinc finger CCCH-type containing 8	Q8N5P1	yes	no	no	yes
8531	ENSG00000060138	YBX3, CSDA, CSDA1, DBPA, ZONAB	Y-box binding protein 3	P16989	yes	no	no	yes
85451	ENSG00000132478	UNK, UNKEMPT, ZC3H5, ZC3HDC5	unkempt family zinc finger	Q9C0B0	yes	no	no	yes
8565	ENSG00000134684	YARS, CMTDIC, TYRRS, YRS, YTS	tyrosyl-tRNA synthetase	P54577	yes	no	no	yes
8575	ENSG00000180228	PRKRA, DYT16, HSD14, PACT, RAX	protein activator of interferon induced protein kinase EIF2AK2	O75569	yes	no	no	yes
90441	ENSG00000173545	ZNF622, ZPR9	zinc finger protein 622	Q969S3	yes	no	no	yes
9045	ENSG00000188846	RPL14, CAG-ISL-7, CTG-B33, L14, RL14, hRL14	ribosomal protein L14	P50914	yes	no	no	yes
9221	ENSG00000166197	NOLC1, NOPP130, NOPP140, NS5ATP13, P130	nucleolar and coiled-body phosphoprotein 1	Q14978	yes	no	no	yes
9349	ENSG00000125691	RPL23, L23, rpL17	ribosomal protein L23	P62829	yes	no	no	yes
9665	ENSG00000166783, ENSG00000277140	MARF1, KIAA0430, LKAP, LMKB, PPP1R34	meiosis regulator and mRNA stability factor 1	Q9Y4F3	yes	no	no	yes
10075	ENSG00000086758	HUWE1, ARF-BP1, HECTH9, HSPC272, Ib772, LASU1, MULE, URE-B1, UREB1	HECT, UBA and WWE domain containing 1, E3 ubiquitin protein ligase	Q7Z6Z7	no	no	no	yes
10105	ENSG00000108179	PPIF, CYP3, CyP-M, Cyp-D, CypD	peptidylprolyl isomerase F	P30405	no	no	no	yes
10284	ENSG00000150459	SAP18, 2HOR0202, SAP18P	Sin3A associated protein 18	O00422	no	no	no	yes
10285	ENSG00000119953	SMNDC1, SMNR, SPF30, TDRD16C	survival motor neuron domain containing 1	O75940	no	no	no	yes
10399	ENSG00000204628	RACK1, GNB2L1, Gnb2-rs1, H12.3, HLC-7, PIG21	receptor for activated C kinase 1	P63244	no	no	no	yes
10449	ENSG00000167315	ACAA2, DSAEC	acetyl-CoA acyltransferase 2	P42765	no	no	no	yes
10528	ENSG00000101361	NOP56, NOL5A, SCA36	NOP56 ribonucleoprotein	O00567	no	no	no	yes
10540	ENSG00000175203	DCTN2, DCTN50, DYNAMITIN, HEL-S-77, RBP50	dynactin subunit 2	Q13561	no	no	no	yes
10541	ENSG00000136938	ANP32B, APRIL, PHAPI2, SSP29	acidic nuclear phosphoprotein 32 family member B	Q92688	no	no	no	yes
10580	ENSG00000095637	SORBS1, CAP, FLAF2, R85FL, SH3D5, SH3P12, SORB1	sorbin and SH3 domain containing 1	Q9BX66	no	no	no	yes
10606	ENSG00000128050	PAICS, ADE2, ADE2H1, AIRC, PAIS	phosphoribosylaminoimidazole carboxylase and phosphoribosylaminoimidazolesuccinocarboxamide synthase	P22234	no	no	no	yes
10611	ENSG00000163110	PDLIM5, ENH, ENH1, L9, LIM	PDZ and LIM domain 5	Q96HC4	no	no	no	yes
1072	ENSG00000172757	CFL1, CFL, HEL-S-15, cofilin	cofilin 1	P23528	no	no	no	yes
10985	ENSG00000089154	GCN1, GCN1L, GCN1L1, PRIC295	GCN1, eIF2 alpha kinase activator homolog	Q92616	no	no	no	yes
11072	ENSG00000276023, ENSG00000275932	DUSP14, MKP-L, MKP6	dual specificity phosphatase 14	O95147	no	no	no	yes
11083	ENSG00000101191	DIDO1, BYE1, C20orf158, DATF-1, DATF1, DIDO2, DIDO3, DIO-1, DIO1, dJ885L7.8	death inducer-obliterator 1	Q9BTC0	no	no	no	yes
11180	ENSG00000178252	WDR6	WD repeat domain 6	Q9NNW5	no	no	no	yes
11198	ENSG00000092201	SUPT16H, CDC68, FACTP140, SPT16, SPT16/CDC68	SPT16 homolog, facilitates chromatin remodeling subunit	Q9Y5B9	no	no	no	yes
11273	ENSG00000168488	ATXN2L, A2D, A2LG, A2LP, A2RP	ataxin 2 like	Q8WWM7	no	no	no	yes
11344	ENSG00000247596	TWF2, A6RP, A6r, MSTP011, PTK9L	twinfilin actin binding protein 2	Q6IBS0	no	no	no	yes
1264	ENSG00000130176	CNN1, HEL-S-14, SMCC, Sm-Calp	calponin 1	P51911	no	no	no	yes
1265	ENSG00000064666	CNN2	calponin 2	Q99439	no	no	no	yes
1266	ENSG00000117519	CNN3	calponin 3	Q15417	no	no	no	yes
128866	ENSG00000101421	CHMP4B, C20orf178, CHMP4A, CTPP3, CTRCT31, SNF7, SNF7-2, Shax1, VPS32B, Vps32-2, dJ553F4.4	charged multivesicular body protein 4B	Q9H444	no	no	no	yes
131405	ENSG00000206557	TRIM71, LIN-41, LIN41	tripartite motif containing 71	Q2Q1W2	no	no	no	yes
1454	ENSG00000213923	CSNK1E, CKIepsilon, HCKIE	casein kinase 1 epsilon	P49674	no	no	no	yes
1465	ENSG00000159176	CSRP1, CRP, CRP1, CSRP, CYRP, D1S181E, HEL-141, HEL-S-286	cysteine and glycine rich protein 1	P21291	no	no	no	yes
1781	ENSG00000077380	DYNC1I2, DIC74, DNCI2, IC2	dynein cytoplasmic 1 intermediate chain 2	Q13409	no	no	no	yes
1852	ENSG00000130829	DUSP9, MKP-4, MKP4	dual specificity phosphatase 9	Q99956	no	no	no	yes
1983	ENSG00000100664	EIF5, EIF-5, EIF-5A	eukaryotic translation initiation factor 5	P55010	no	no	no	yes
2011	ENSG00000072518	MARK2, EMK-1, EMK1, PAR-1, Par-1b, Par1b	microtubule affinity regulating kinase 2	Q7KZI7	no	no	no	yes
2029	ENSG00000143420	ENSA, ARPP-19e	endosulfine alpha	O43768	no	no	no	yes
2037	ENSG00000079819	EPB41L2, 4.1-G, 4.1G	erythrocyte membrane protein band 4.1 like 2	O43491	no	no	no	yes
2200	ENSG00000166147	FBN1, ACMICD, ECTOL1, FBN, GPHYSD2, MASS, MFLS, MFS1, OCTD, SGS, SSKS, WMS, WMS2	fibrillin 1	P35555	no	no	no	yes
226	ENSG00000149925	ALDOA, ALDA, GSD12, HEL-S-87p	aldolase, fructose-bisphosphate A	P62861	no	no	no	yes
2280	ENSG00000088832	FKBP1A, FKBP-12, FKBP-1A, FKBP1, FKBP12, PKC12, PKCI2, PPIASE	FK506 binding protein 1A	P62942	no	no	no	yes
22862	ENSG00000102531	FNDC3A, FNDC3, HUGO, bA203I16.1, bA203I16.5	fibronectin type III domain containing 3A	Q9Y2H6	no	no	no	yes
22938	ENSG00000100603	SNW1, Bx42, NCOA-62, PRPF45, Prp45, SKIIP, SKIP	SNW domain containing 1	Q13573	no	no	no	yes
23019	ENSG00000125107	CNOT1, AD-005, CDC39, NOT1, NOT1H	CCR4-NOT transcription complex subunit 1	A5YKK6	no	no	no	yes
23122	ENSG00000163539	CLASP2	cytoplasmic linker associated protein 2	O75122	no	no	no	yes
2316	ENSG00000196924	FLNA, ABP-280, ABPX, CSBS, CVD1, FLN, FLN-A, FLN1, FMD, MNS, NHBP, OPD, OPD1, OPD2, XLVD, XMVD	filamin A	P21333	no	no	no	yes
23168	ENSG00000137815	RTF1, GTL7, KIAA0252	RTF1 homolog, Paf1/RNA polymerase II complex component	Q92541	no	no	no	yes
2317	ENSG00000136068	FLNB, ABP-278, ABP-280, AOI, FH1, FLN-B, FLN1L, LRS1, SCT, TABP, TAP	filamin B	O75369	no	no	no	yes
23367	ENSG00000155506	LARP1, LARP	La ribonucleoprotein domain family member 1	Q6PKG0	no	no	no	yes
23560	ENSG00000107937	GTPBP4, CRFG, NGB, NOG1	GTP binding protein 4	Q9BZE4	no	no	no	yes
23580	ENSG00000179604	CDC42EP4, BORG4, CEP4, KAIA1777	CDC42 effector protein 4	Q9H3Q1	no	no	no	yes
25949	ENSG00000117614	SYF2, CBPIN, NTC31, P29, fSAP29	SYF2 pre-mRNA splicing factor	O95926	no	no	no	yes
26058	ENSG00000204120	GIGYF2, GYF2, PARK11, PERQ2, PERQ3, TNRC15	GRB10 interacting GYF protein 2	Q6Y7W6	no	no	no	yes
26135	ENSG00000142864	SERBP1, CGI-55, CHD3IP, HABP4L, PAI-RBP1, PAIRBP1	SERPINE1 mRNA binding protein 1	Q8NC51	no	no	no	yes
26155	ENSG00000188976	NOC2L, NET15, NET7, NIR, PPP1R112	NOC2 like nucleolar associated transcriptional repressor	Q9Y3T9	no	no	no	yes
2620	ENSG00000148935	GAS2	growth arrest specific 2	O43903	no	no	no	yes
26608	ENSG00000106638	TBL2, WBSCR13, WS-betaTRP	transducin beta like 2	Q9Y4P3	no	no	no	yes
2665	ENSG00000057608	GDI2, HEL-S-46e, RABGDIB	GDP dissociation inhibitor 2	P50395	no	no	no	yes
288	ENSG00000151150	ANK3, ANKYRIN-G, MRT37	ankyrin 3	Q12955	no	no	no	yes
28969	ENSG00000136261	BZW2, HSPC028, MST017, MSTP017	basic leucine zipper and W2 domains 2	Q9Y6E2	no	no	no	yes
28988	ENSG00000136279	DBNL, ABP1, HIP-55, HIP55, SH3P7	drebrin like	Q9UJU6	no	no	no	yes
29115	ENSG00000161526	SAP30BP, HCNGP, HTRG, HTRP	SAP30 binding protein	Q9UHR5	no	no	no	yes
292	ENSG00000005022	SLC25A5, 2F1, AAC2, ANT2, T2, T3	solute carrier family 25 member 5	P05141	no	no	no	yes
2923	ENSG00000167004	PDIA3, ER60, ERp57, ERp60, ERp61, GRP57, GRP58, HEL-S-269, HEL-S-93n, HsT17083, P58, PI-PLC	protein disulfide isomerase family A member 3	P30101	no	no	no	yes
29789	ENSG00000138430	OLA1, DOC45, GBP45, GTBP9, GTPBP9, PTD004	Obg like ATPase 1	Q9NTK5	no	no	no	yes
3005	ENSG00000189060	H1F0, H10, H1FV	H1 histone family member 0	P07305	no	no	no	yes
302	ENSG00000182718	ANXA2, ANX2, ANX2L4, CAL1H, HEL-S-270, LIP2, LPC2, LPC2D, P36, PAP-IV	annexin A2	P07355	no	no	no	yes
311	ENSG00000122359	ANXA11, ANX11, CAP50	annexin A11	P50995	no	no	no	yes
3148	ENSG00000164104	HMGB2, HMG2	high mobility group box 2	P26583	no	no	no	yes
3301	ENSG00000086061	DNAJA1, DJ-2, DjA1, HDJ2, HSDJ, HSJ-2, HSJ2, HSPF4, NEDD7, hDJ-2	DnaJ heat shock protein family (Hsp40) member A1	P31689	no	no	no	yes
3304	ENSG00000204388, ENSG00000232804, ENSG00000231555, ENSG00000212866, ENSG00000224501	HSPA1B, HSP70-1B, HSP70-2, HSP70.2	heat shock protein family A (Hsp70) member 1B	P08107	no	no	no	yes
3309	ENSG00000044574	HSPA5, BIP, GRP78, HEL-S-89n, MIF2	heat shock protein family A (Hsp70) member 5	P11021	no	no	no	yes
3329	ENSG00000144381	HSPD1, CPN60, GROEL, HLD4, HSP-60, HSP60, HSP65, HuCHA60, SPG13	heat shock protein family D (Hsp60) member 1	P10809	no	no	no	yes
3428	ENSG00000163565	IFI16, IFNGIP1, PYHIN2	interferon gamma inducible protein 16	Q16666	no	no	no	yes
375	ENSG00000143761	ARF1	ADP ribosylation factor 1	P84077	no	no	no	yes
3837	ENSG00000108424	KPNB1, IMB1, IPO1, IPOB, Impnb, NTF97	karyopherin subunit beta 1	Q14974	no	no	no	yes
3875	ENSG00000111057	KRT18, CK-18, CYK18, K18	keratin 18	P05783	no	no	no	yes
3908	ENSG00000196569	LAMA2, LAMM	laminin subunit alpha 2	P24043	no	no	no	yes
4134	ENSG00000047849	MAP4	microtubule associated protein 4	P27816	no	no	no	yes
4799	ENSG00000086102	NFX1, NFX2, TEG-42, Tex42	nuclear transcription factor, X-box binding 1	Q12986	no	no	no	yes
4836	ENSG00000136448	NMT1, NMT	N-myristoyltransferase 1	P30419	no	no	no	yes
5034	ENSG00000185624	P4HB, CLCRP1, DSI, ERBA2L, GIT, P4Hbeta, PDI, PDIA1, PHDB, PO4DB, PO4HB, PROHB	prolyl 4-hydroxylase subunit beta	P07237	no	no	no	yes
5036	ENSG00000170515	PA2G4, EBP1, HG4-1, p38-2G4	proliferation-associated 2G4	Q9UQ80	no	no	no	yes
506	ENSG00000110955	ATP5B, ATPMB, ATPSB, HEL-S-271	ATP synthase, H+ transporting, mitochondrial F1 complex, beta polypeptide	P06576	no	no	no	yes
51118	ENSG00000183520	UTP11, CGI-94, CGI94, UTP11L	UTP11, small subunit processome component homolog (S. cerevisiae)	Q9Y3A2	no	no	no	yes
51143	ENSG00000144635	DYNC1LI1, DLC-A, DNCLI1, LIC1	dynein cytoplasmic 1 light intermediate chain 1	Q9Y6G9	no	no	no	yes
51203	ENSG00000137804	NUSAP1, ANKT, BM037, LNP, NUSAP, PRO0310p1, Q0310, SAPL	nucleolar and spindle associated protein 1	Q9BXS6	no	no	no	yes
51332	ENSG00000137877	SPTBN5, BSPECV, HUBSPECV, HUSPECV	spectrin beta, non-erythrocytic 5	Q9NRC6	no	no	no	yes
5216	ENSG00000108518	PFN1, ALS18	profilin 1	P07737	no	no	no	yes
5319	ENSG00000170890	PLA2G1B, PLA2, PLA2A, PPLA2	phospholipase A2 group IB	P04054	no	no	no	yes
5339	ENSG00000178209	PLEC, EBS1, EBSMD, EBSND, EBSO, EBSOG, EBSPA, HD1, LGMD2Q, PCN, PLEC1, PLEC1b, PLTN	plectin	Q15149	no	no	no	yes
5479	ENSG00000166794	PPIB, CYP-S1, CYPB, HEL-S-39, OI9, SCYLP	peptidylprolyl isomerase B	P23284	no	no	no	yes
5481	ENSG00000171497	PPID, CYP-40, CYPD	peptidylprolyl isomerase D	Q08752	no	no	no	yes
54867	ENSG00000119777	TMEM214	transmembrane protein 214	Q6NUQ4	no	no	no	yes
54890	ENSG00000091542	ALKBH5, ABH5, OFOXD, OFOXD1	alkB homolog 5, RNA demethylase	Q6P6C2	no	no	no	yes
5501	ENSG00000186298	PPP1CC, PP-1G, PP1C, PPP1G	protein phosphatase 1 catalytic subunit gamma	P36873	no	no	no	yes
553115	ENSG00000162517	PEF1, ABP32, PEF1A	penta-EF-hand domain containing 1	Q9UBV8	no	no	no	yes
55379	ENSG00000108829	LRRC59, PRO1855, p34	leucine rich repeat containing 59	Q96AG4	no	no	no	yes
55660	ENSG00000196504	PRPF40A, FBP-11, FBP11, FLAF1, FNBP3, HIP-10, HIP10, HYPA, NY-REN-6, Prp40	pre-mRNA processing factor 40 homolog A	O75400	no	no	no	yes
5576	ENSG00000114302	PRKAR2A, PKR2, PRKAR2	protein kinase cAMP-dependent type II regulatory subunit alpha	P13861	no	no	no	yes
55833	ENSG00000137073	UBAP2, UBAP-2	ubiquitin associated protein 2	Q5T6F2	no	no	no	yes
56061	ENSG00000103353	UBFD1, UBPH	ubiquitin family domain containing 1	O14562	no	no	no	yes
56107	ENSG00000261934	PCDHGA9, PCDH-GAMMA-A9	protocadherin gamma subfamily A, 9	Q9Y5G4	no	no	no	yes
5689	ENSG00000008018, ENSG00000281184	PSMB1, HC5, PMSB1, PSC5	proteasome subunit beta 1	P20618	no	no	no	yes
5700	ENSG00000100764	PSMC1, P26S4, S4, p56	proteasome 26S subunit, ATPase 1	P62191	no	no	no	yes
5701	ENSG00000161057	PSMC2, MSS1, Nbla10058, S7	proteasome 26S subunit, ATPase 2	P35998	no	no	no	yes
5710	ENSG00000159352	PSMD4, AF, AF-1, ASF, MCB1, Rpn10, S5A, pUB-R5	proteasome 26S subunit, non-ATPase 4	P55036	no	no	no	yes
57142	ENSG00000115310	RTN4, ASY, NI220/250, NOGO, NSP, NSP-CL, Nbla00271, Nbla10545, RTN-X, RTN4-A, RTN4-B1, RTN4-B2, RTN4-C	reticulon 4	Q9NQC3	no	no	no	yes
57447	ENSG00000165795	NDRG2, SYLD	NDRG family member 2	Q9UN36	no	no	no	yes
57461	ENSG00000240682	ISY1, FSAP33	ISY1 splicing factor homolog	Q9ULR0	no	no	no	yes
57530	ENSG00000143375	CGN	cingulin	Q9P2M7	no	no	no	yes
5901	ENSG00000132341	RAN, ARA24, Gsp1, TC4	RAN, member RAS oncogene family	P62826	no	no	no	yes
5962	ENSG00000137710	RDX, DFNB24	radixin	P35241	no	no	no	yes
64282	ENSG00000121274	PAPD5, TRF4-2	poly(A) RNA polymerase D5, non-canonical	Q8NDF8	no	no	no	yes
64710	ENSG00000069275	NUCKS1, JC7, NUCKS	nuclear casein kinase and cyclin dependent kinase substrate 1	Q9H1E3	no	no	no	yes
64881	ENSG00000197991, ENSG00000280165	PCDH20, PCDH13	protocadherin 20	Q8N6Y1	no	no	no	yes
6520	ENSG00000168003	SLC3A2, 4F2, 4F2HC, 4T2HC, CD98, CD98HC, MDU1, NACAE	solute carrier family 3 member 2	P08195	no	no	no	yes
6613	ENSG00000188612	SUMO2, HSMT3, SMT3B, SMT3H2, SUMO3, Smt3A	small ubiquitin-like modifier 2	P61956	no	no	no	yes
6641	ENSG00000172164	SNTB1, 59-DAP, A1B, BSYN2, DAPA1B, SNT2, SNT2B1, TIP-43	syntrophin beta 1	Q13884	no	no	no	yes
6645	ENSG00000168807, ENSG00000260873	SNTB2, D16S2531E, EST25263, SNT2B2, SNT3, SNTL	syntrophin beta 2	Q13425	no	no	no	yes
667	ENSG00000151914	DST, BP240, BPA, BPAG1, CATX-15, CATX15, D6S1101, DMH, DT, EBSB2, HSAN6, MACF2	dystonin	Q03001	no	no	no	yes
6711	ENSG00000115306	SPTBN1, ELF, HEL102, SPTB2, betaSpII	spectrin beta, non-erythrocytic 1	Q01082	no	no	no	yes
6733	ENSG00000135250	SRPK2, SFRSK2	SRSF protein kinase 2	P78362	no	no	no	yes
6793	ENSG00000072786	STK10, LOK, PRO2729	serine/threonine kinase 10	O94804	no	no	no	yes
6812	ENSG00000136854	STXBP1, MUNC18-1, NSEC1, P67, RBSEC1, UNC18	syntaxin binding protein 1	P61764	no	no	no	yes
6949	ENSG00000070814	TCOF1, MFD1, TCS, TCS1, treacle	treacle ribosome biogenesis factor 1	Q13428	no	no	no	yes
6950	ENSG00000120438	TCP1, CCT-alpha, CCT1, CCTa, D6S230E, TCP-1-alpha	t-complex 1	P17987	no	no	no	yes
7112	ENSG00000120802	TMPO, CMD1T, LAP2, LEMD4, PRO0868, TP	thymopoietin	P42167	no	no	no	yes
7205	ENSG00000087077	TRIP6, OIP-1, OIP1, TRIP-6, TRIP6i2, ZRP-1	thyroid hormone receptor interactor 6	Q15654	no	no	no	yes
722	ENSG00000123838	C4BPA, C4BP, PRP	complement component 4 binding protein alpha	P04003	no	no	no	yes
7316	ENSG00000150991	UBC, HMG20	ubiquitin C	P0CG48	no	no	no	yes
7317	ENSG00000130985	UBA1, A1S9, A1S9T, A1ST, AMCX1, CFAP124, GXP1, POC20, SMAX2, UBA1A, UBE1, UBE1X	ubiquitin like modifier activating enzyme 1	P22314	no	no	no	yes
7332	ENSG00000185651	UBE2L3, E2-F1, L-UBC, UBCH7, UbcM4	ubiquitin conjugating enzyme E2 L3	P68036	no	no	no	yes
7429	ENSG00000127831	VIL1, D2S1471, VIL	villin 1	P09327	no	no	no	yes
7532	ENSG00000170027	YWHAG, 14-3-3GAMMA, PPP1R170	tyrosine 3-monooxygenase/tryptophan 5-monooxygenase activation protein gamma	P61981	no	no	no	yes
7884	ENSG00000163950	SLBP, HBP	stem-loop binding protein	Q14493	no	no	no	yes
79366	ENSG00000198157	HMGN5, NBP-45, NSBP1	high mobility group nucleosome binding domain 5	P82970	no	no	no	yes
79576	ENSG00000101882	NKAP	NFKB activating protein	Q8N5F7	no	no	no	yes
800	ENSG00000122786	CALD1, CDM, H-CAD, HCAD, L-CAD, LCAD, NAG22	caldesmon 1	Q05682	no	no	no	yes
80218	ENSG00000121579	NAA50, MAK3, NAT13, NAT13P, NAT5, NAT5P, SAN	N(alpha)-acetyltransferase 50, NatE catalytic subunit	Q9GZZ1	no	no	no	yes
8243	ENSG00000072501	SMC1A, CDLS2, DXS423E, SB1.8, SMC1, SMC1L1, SMC1alpha, SMCB	structural maintenance of chromosomes 1A	Q14683	no	no	no	yes
831	ENSG00000153113	CAST, BS-17, PLACK	calpastatin	P20810	no	no	no	yes
83481	ENSG00000261150	EPPK1, EPIPL, EPIPL1	epiplakin 1	P58107	no	no	no	yes
8366	ENSG00000278705	HIST1H4B, H4/I, H4FI	histone cluster 1 H4 family member b	P62805	no	no	no	yes
8407	ENSG00000158710	TAGLN2, HA1756	transgelin 2	P37802	no	no	no	yes
84273	ENSG00000084092	NOA1, C4orf14, MTG3, hAtNOS1, hNOA1, mAtNOS1	nitric oxide associated 1	Q8NC60	no	no	no	yes
85456	ENSG00000149115	TNKS1BP1, TAB182	tankyrase 1 binding protein 1	Q9C0C2	no	no	no	yes
8615	ENSG00000138768	USO1, P115, TAP, VDP	USO1 vesicle transport factor	O60763	no	no	no	yes
8661	ENSG00000107581	EIF3A, EIF3, EIF3S10, P167, TIF32, eIF3-p170, eIF3-theta, p180, p185	eukaryotic translation initiation factor 3 subunit A	Q14152	no	no	no	yes
8895	ENSG00000085719	CPNE3, CPN3, PRO1071	copine 3	O75131	no	no	no	yes
8971	ENSG00000184897	H1FX, H1.10, H1X	H1 histone family member X	Q92522	no	no	no	yes
9031	ENSG00000009954	BAZ1B, WBSCR10, WBSCR9, WSTF	bromodomain adjacent to zinc finger domain 1B	Q9UIG0	no	no	no	yes
9040	ENSG00000130725	UBE2M, UBC-RS2, UBC12, hUbc12	ubiquitin conjugating enzyme E2 M	P61081	no	no	no	yes
9043	ENSG00000008294	SPAG9, CT89, HLC-6, HLC4, HLC6, JIP-4, JIP4, JLP, PHET, PIG6	sperm associated antigen 9	O60271	no	no	no	yes
9100	ENSG00000103194	USP10, UBPO	ubiquitin specific peptidase 10	Q14694	no	no	no	yes
9123	ENSG00000141526	SLC16A3, MCT 3, MCT 4, MCT-3, MCT-4, MCT3, MCT4	solute carrier family 16 member 3	O15427	no	no	no	yes
9125	ENSG00000144580	CNOT9, CAF40, CT129, RCD-1, RCD1, RQCD1	CCR4-NOT transcription complex subunit 9	Q92600	no	no	no	yes
9138	ENSG00000076928	ARHGEF1, GEF1, LBCL2, LSC, P115-RHOGEF, SUB1.5	Rho guanine nucleotide exchange factor 1	Q92888	no	no	no	yes
9238	ENSG00000136270	TBRG4, CPR2, FASTKD4	transforming growth factor beta regulator 4	Q969Z0	no	no	no	yes
9475	ENSG00000134318	ROCK2, ROCK-II	Rho associated coiled-coil containing protein kinase 2	O75116	no	no	no	yes
9689	ENSG00000082153	BZW1, BZAP45, Nbla10236	basic leucine zipper and W2 domains 1	Q7L1Q6	no	no	no	yes
9716	ENSG00000021776	AQR, IBP160, fSAP164	aquarius intron-binding spliceosomal factor	O60306	no	no	no	yes
988	ENSG00000096401	CDC5L, CDC5, CDC5-LIKE, CEF1, PCDC5RP, dJ319D22.1	cell division cycle 5 like	Q99459	no	no	no	yes
989	ENSG00000122545	SEPT7, CDC10, CDC3, NBLA02942, SEPT7A	septin 7	Q16181	no	no	no	yes

## Sheet: cancerRBPs with STUDY info
ENTREZID	ENSEMBLID	SYMBOL	GENENAME	UNIPROT	isCanonicalRBP	isCensus	isCancerOMIM	isCancerGO	inRBDmap	inBeckmann	HeLa	HEK293	HuH7
1655	ENSG00000108654	DDX5, G17P1, HLR1, HUMP68, p68	DEAD-box helicase 5	P17844	yes	yes	yes	yes	yes	yes	mRNA interactome	mRNA interactome	mRNA interactome
1656	ENSG00000110367	DDX6, HLR2, P54, RCK	DEAD-box helicase 6	P26196	yes	yes	yes	yes	no	yes	mRNA interactome	mRNA interactome	mRNA interactome
29102	ENSG00000113360	DROSHA, ETOHI2, HSA242976, RANSE3L, RN3, RNASE3L, RNASEN	drosha ribonuclease III	Q9NRR4	yes	yes	yes	yes	no	yes	mRNA interactome	mRNA interactome	no evidence
3320	ENSG00000080824	HSP90AA1, EL52, HEL-S-65p, HSP86, HSP89A, HSP90A, HSP90N, HSPC1, HSPCA, HSPCAL1, HSPCAL4, HSPN, Hsp103, Hsp89, Hsp90, LAP-2, LAP2	heat shock protein 90 alpha family class A member 1	P07900	yes	yes	yes	yes	yes	yes	mRNA interactome	mRNA interactome	mRNA interactome
4841	ENSG00000147140	NONO, MRXS34, NMT55, NRB54, P54, P54NRB, PPP1R114	non-POU domain containing, octamer-binding	Q15233	yes	yes	yes	yes	yes	yes	mRNA interactome	mRNA interactome	mRNA interactome
51119	ENSG00000126524	SBDS, CGI-97, SDS, SWDS	SBDS, ribosome assembly guanine nucleotide exchange factor	Q9Y3A5	yes	yes	yes	yes	no	yes	mRNA interactome	no evidence	mRNA interactome
6134	ENSG00000147403	RPL10, AUTSX5, DXS648, DXS648E, L10, NOV, QM	ribosomal protein L10	P27635	yes	yes	yes	yes	no	yes	mRNA interactome	mRNA interactome	no evidence
6146	ENSG00000116251	RPL22, EAP, HBP15, HBP15/L22, L22	ribosomal protein L22	P35268	yes	yes	yes	yes	no	yes	mRNA interactome	mRNA interactome	mRNA interactome
6421	ENSG00000116560	SFPQ, POMP100, PPP1R140, PSF	splicing factor proline and glutamine rich	P23246	yes	yes	yes	yes	yes	yes	mRNA interactome	mRNA interactome	mRNA interactome
64783	ENSG00000162775	RBM15, OTT, OTT1, SPEN	RNA binding motif protein 15	Q96T37	yes	yes	yes	yes	yes	yes	mRNA interactome	mRNA interactome	mRNA interactome
1029	ENSG00000147889	CDKN2A, ARF, CDK4I, CDKN2, CMM2, INK4, INK4A, MLM, MTS-1, MTS1, P14, P14ARF, P16, P16-INK4A, P16INK4, P16INK4A, P19, P19ARF, TP16	cyclin dependent kinase inhibitor 2A	P42771	no	yes	yes	yes	no	yes	no evidence	mRNA interactome	no evidence
10397	ENSG00000104419	NDRG1, CAP43, CMT4D, DRG-1, DRG1, GC4, HMSNL, NDR1, NMSL, PROXY1, RIT42, RTP, TARG1, TDD5	N-myc downstream regulated 1	Q92597	no	yes	yes	yes	yes	no	NA	NA	NA
11116	ENSG00000213066	FGFR1OP, FOP	FGFR1 oncogene partner	O95684	no	yes	yes	yes	yes	no	NA	NA	NA
1213	ENSG00000141367	CLTC, CHC, CHC17, CLH-17, CLTCL2, Hc	clathrin heavy chain	Q00610	no	yes	yes	yes	no	yes	no evidence	mRNA interactome	mRNA interactome
3159	ENSG00000137309	HMGA1, HMG-R, HMGA1A, HMGIY	high mobility group AT-hook 1	P17096	no	yes	yes	yes	yes	no	NA	NA	NA
3417	ENSG00000138413	IDH1, HEL-216, HEL-S-26, IDCD, IDH, IDP, IDPC, PICD	isocitrate dehydrogenase (NADP(+)) 1, cytosolic	O75874	no	yes	yes	yes	no	yes	no evidence	no evidence	mRNA interactome
3418	ENSG00000182054	IDH2, D2HGA2, ICD-M, IDH, IDHM, IDP, IDPM, mNADP-IDH	isocitrate dehydrogenase (NADP(+)) 2, mitochondrial	P48735	no	yes	yes	yes	yes	no	NA	NA	NA
3646	ENSG00000104408	EIF3E, EIF3-P48, EIF3S6, INT6, eIF3-p46	eukaryotic translation initiation factor 3 subunit E	P60228	no	yes	yes	yes	no	yes	no evidence	mRNA interactome	mRNA interactome
3725	ENSG00000177606	JUN, AP-1, AP1, c-Jun	Jun proto-oncogene, AP-1 transcription factor subunit	P05412	no	yes	yes	yes	no	yes	no evidence	mRNA interactome	no evidence
3927	ENSG00000002834	LASP1, Lasp-1, MLN50	LIM and SH3 protein 1	Q14847	no	yes	yes	yes	yes	no	NA	NA	NA
4000	ENSG00000160789	LMNA, CDCD1, CDDC, CMD1A, CMT2B1, EMD2, FPL, FPLD, FPLD2, HGPS, IDC, LDP1, LFP, LGMD1B, LMN1, LMNC, LMNL1, MADA, PRO1	lamin A/C	P02545	no	yes	yes	yes	yes	no	NA	NA	NA
4301	ENSG00000130396	AFDN, AF6, MLL-AF6, MLLT4, l-afadin	afadin, adherens junction formation factor	P55196	no	yes	yes	yes	yes	no	NA	NA	NA
4627	ENSG00000100345	MYH9, BDPLT6, DFNA17, EPSTS, FTNS, MHA, NMHC-II-A, NMMHC-IIA, NMMHCA	myosin heavy chain 9	P35579	no	yes	yes	yes	no	yes	no evidence	mRNA interactome	mRNA interactome
476	ENSG00000163399	ATP1A1	ATPase Na+/K+ transporting subunit alpha 1	P05023	no	yes	yes	yes	yes	yes	no evidence	no evidence	mRNA interactome
4869	ENSG00000181163	NPM1, B23, NPM	nucleophosmin	P06748	no	yes	yes	yes	yes	yes	mRNA interactome	mRNA interactome	mRNA interactome
5460	ENSG00000204531, ENSG00000230336, ENSG00000229094, ENSG00000235068, ENSG00000237582, ENSG00000206454, ENSG00000233911	POU5F1, OCT3, OCT4, OTF-3, OTF3, OTF4, Oct-3, Oct-4	POU class 5 homeobox 1	Q01860	no	yes	yes	yes	no	yes	mRNA interactome	no evidence	no evidence
5903	ENSG00000153201	RANBP2, ADANE, ANE1, IIAE3, NUP358, TRP1, TRP2	RAN binding protein 2	P49792	no	yes	yes	yes	yes	no	NA	NA	NA
6125	ENSG00000122406	RPL5, DBA6, L5, MSTP030, PPP1R135	ribosomal protein L5	P46777	no	yes	yes	yes	yes	yes	mRNA interactome	mRNA interactome	mRNA interactome
6917	ENSG00000187735	TCEA1, GTF2S, SII, TCEA, TF2S, TFIIS	transcription elongation factor A1	P23193	no	yes	yes	yes	yes	no	NA	NA	NA
7037	ENSG00000072274	TFRC, CD71, IMD46, T9, TFR, TFR1, TR, TRFR, p90	transferrin receptor	P02786	no	yes	yes	yes	no	yes	mRNA interactome	no evidence	no evidence
7175	ENSG00000047410	TPR	translocated promoter region, nuclear basket protein	P12270	no	yes	yes	yes	no	yes	mRNA interactome	no evidence	no evidence
7430	ENSG00000092820	EZR, CVIL, CVL, HEL-S-105, VIL2	ezrin	P15311	no	yes	yes	yes	no	yes	mRNA interactome	mRNA interactome	no evidence
7531	ENSG00000108953, ENSG00000274474	YWHAE, 14-3-3E, HEL2, KCIP-1, MDCR, MDS	tyrosine 3-monooxygenase/tryptophan 5-monooxygenase activation protein epsilon	P62258	no	yes	yes	yes	no	yes	mRNA interactome	no evidence	mRNA interactome
7913	ENSG00000124795	DEK, D6S231E	DEK proto-oncogene	P35659	no	yes	yes	yes	no	yes	mRNA interactome	mRNA interactome	mRNA interactome
811	ENSG00000179218	CALR, CRT, HEL-S-99n, RO, SSA, cC1qR	calreticulin	P27797	no	yes	yes	yes	no	yes	mRNA interactome	no evidence	mRNA interactome
8294	ENSG00000276180	HIST1H4I, H4/m, H4FM, H4M	histone cluster 1 H4 family member i	P62805	no	yes	yes	yes	yes	yes	no evidence, mRNA interactome	mRNA interactome, no evidence	no evidence
124540	ENSG00000153944	MSI2, MSI2H	musashi RNA binding protein 2	Q96DH6	yes	yes	yes	no	yes	yes	mRNA interactome	mRNA interactome	mRNA interactome
1662	ENSG00000178105	DDX10, HRH-J8	DEAD-box helicase 10	Q13206	yes	yes	yes	no	no	yes	mRNA interactome	mRNA interactome	mRNA interactome
2130	ENSG00000182944	EWSR1, EWS, EWS-FLI1, bK984G1.4	EWS RNA binding protein 1	Q01844	yes	yes	yes	no	yes	yes	mRNA interactome	mRNA interactome	mRNA interactome
23013	ENSG00000065526	SPEN, HIAA0929, MINT, RBM15C, SHARP	spen family transcriptional repressor	Q96T58	yes	yes	yes	no	yes	yes	mRNA interactome	mRNA interactome	mRNA interactome
23598	ENSG00000100105	PATZ1, MAZR, PATZ, RIAZ, ZBTB19, ZNF278, ZSG, dJ400N23	POZ/BTB and AT hook containing zinc finger 1	Q9HBE1	yes	yes	yes	no	no	yes	no evidence	no evidence	mRNA interactome
2521	ENSG00000089280	FUS, ALS6, ETM4, FUS1, HNRNPP2, POMP75, TLS	FUS RNA binding protein	P35637	yes	yes	yes	no	yes	yes	mRNA interactome	mRNA interactome	mRNA interactome
3181	ENSG00000122566	HNRNPA2B1, HNRNPA2, HNRNPB1, HNRPA2, HNRPA2B1, HNRPB1, IBMPFD2, RNPA2, SNRPB1	heterogeneous nuclear ribonucleoprotein A2/B1	P22626	yes	yes	yes	no	yes	yes	mRNA interactome	mRNA interactome	mRNA interactome
5378	ENSG00000064933	PMS1, HNPCC3, MLH2, PMSL1, hPMS1	PMS1 homolog 1, mismatch repair system component	P54277	yes	yes	yes	no	yes	no	NA	NA	NA
7307	ENSG00000160201	U2AF1, FP793, RN, RNU2AF1, U2AF35, U2AFBP	U2 small nuclear RNA auxiliary factor 1	Q01081	yes	yes	yes	no	yes	yes	mRNA interactome	mRNA interactome	mRNA interactome
8148	ENSG00000270647, ENSG00000276833	TAF15, Npl3, RBP56, TAF2N, TAFII68	TATA-box binding protein associated factor 15	Q92804	yes	yes	yes	no	yes	yes	mRNA interactome	mRNA interactome	mRNA interactome
8880	ENSG00000162613	FUBP1, FBP, FUBP, hDH V	far upstream element binding protein 1	Q96AE4	yes	yes	yes	no	no	yes	mRNA interactome	mRNA interactome	mRNA interactome
11168	ENSG00000164985	PSIP1, DFS70, LEDGF, PAIP, PSIP2, p52, p75	PC4 and SFRS1 interacting protein 1	O75475	no	yes	yes	no	no	yes	mRNA interactome	mRNA interactome	no evidence
23451	ENSG00000115524	SF3B1, Hsh155, MDS, PRP10, PRPF10, SAP155, SF3b155	splicing factor 3b subunit 1	O75533	no	yes	yes	no	yes	yes	mRNA interactome	mRNA interactome	mRNA interactome
27125	ENSG00000072364	AFF4, AF5Q31, CHOPS, MCEF	AF4/FMR2 family member 4	Q9UHB7	no	yes	yes	no	yes	no	NA	NA	NA
27436	ENSG00000143924	EML4, C2orf2, ELP120, EMAP-4, EMAPL4, ROPP120	echinoderm microtubule associated protein like 4	Q9HC35	no	yes	yes	no	yes	no	NA	NA	NA
3105	ENSG00000206503, ENSG00000224320, ENSG00000227715, ENSG00000206505, ENSG00000229215, ENSG00000231834, ENSG00000235657, ENSG00000223980	HLA-A, HLAA	major histocompatibility complex, class I, A	P10316	no	yes	yes	no	no	yes	mRNA interactome	no evidence	no evidence
4644	ENSG00000197535	MYO5A, GS1, MYH12, MYO5, MYR12	myosin VA	Q9Y4I1	no	yes	yes	no	no	yes	no evidence	mRNA interactome	no evidence
58508	ENSG00000055609	KMT2C, HALR, MLL3	lysine methyltransferase 2C	Q8NEZ4	no	yes	yes	no	no	yes	mRNA interactome	no evidence	no evidence
7150	ENSG00000198900	TOP1, TOPI	topoisomerase (DNA) I	P11387	no	yes	yes	no	no	yes	mRNA interactome	mRNA interactome	candidate RNA binder
84295	ENSG00000156531	PHF6, BFLS, BORJ, CENP-31	PHD finger protein 6	Q8IWS0	no	yes	yes	no	no	yes	mRNA interactome	no evidence	no evidence
9582	ENSG00000179750	APOBEC3B, A3B, APOBEC1L, ARCD3, ARP4, DJ742C19.2, PHRBNL, bK150C2.2	apolipoprotein B mRNA editing enzyme catalytic subunit 3B	Q9UH17	no	yes	yes	no	no	yes	no evidence	mRNA interactome	no evidence
9967	ENSG00000054118	THRAP3, TRAP150	thyroid hormone receptor associated protein 3	Q9Y2W1	no	yes	yes	no	no	yes	mRNA interactome	mRNA interactome	mRNA interactome
1654	ENSG00000215301	DDX3X, CAP-Rf, DBX, DDX14, DDX3, HLP2, MRX102	DEAD-box helicase 3, X-linked	O00571	yes	yes	no	yes	no	yes	mRNA interactome	mRNA interactome	no evidence
3326	ENSG00000096384	HSP90AB1, D6S182, HSP84, HSP90B, HSPC2, HSPCB	heat shock protein 90 alpha family class B member 1	P08238	yes	yes	no	yes	yes	yes	mRNA interactome	mRNA interactome	mRNA interactome
8241	ENSG00000182872	RBM10, DXS8237E, GPATC9, GPATCH9, S1-1, TARPS, ZRANB5	RNA binding motif protein 10	P98175	yes	yes	no	yes	yes	yes	mRNA interactome	mRNA interactome	mRNA interactome
27044	ENSG00000197157	SND1, TDRD11, Tudor-SN, p100	staphylococcal nuclease and tudor domain containing 1	Q7KZF4	no	yes	no	yes	yes	yes	mRNA interactome	mRNA interactome	mRNA interactome
3895	ENSG00000126777	KTN1, CG1, KNT, MU-RMS-40.19	kinectin 1	Q86UP2	no	yes	no	yes	no	yes	mRNA interactome	no evidence	mRNA interactome
4478	ENSG00000147065	MSN, HEL70, IMD50	moesin	P26038	no	yes	no	yes	yes	no	NA	NA	NA
1974	ENSG00000156976	EIF4A2, BM-010, DDX2B, EIF4A, EIF4F, eIF-4A-II, eIF4A-II	eukaryotic translation initiation factor 4A2	Q14240	yes	yes	no	no	yes	yes	mRNA interactome	mRNA interactome	mRNA interactome
26065	ENSG00000257103, ENSG00000262860	LSM14A, C19orf13, FAM61A, RAP55, RAP55A	LSM14A, mRNA processing body assembly factor	Q8ND56	yes	yes	no	no	yes	yes	mRNA interactome	mRNA interactome	mRNA interactome
55596	ENSG00000033030	ZCCHC8	zinc finger CCHC-type containing 8	Q6NZY4	yes	yes	no	no	no	yes	mRNA interactome	no evidence	mRNA interactome
6427	ENSG00000161547	SRSF2, PR264, SC-35, SC35, SFRS2, SFRS2A, SRp30b	serine and arginine rich splicing factor 2	Q01130	yes	yes	no	no	yes	yes	mRNA interactome	mRNA interactome	mRNA interactome
6428	ENSG00000112081	SRSF3, SFRS3, SRp20	serine and arginine rich splicing factor 3	P84103	yes	yes	no	no	yes	yes	mRNA interactome	mRNA interactome	mRNA interactome
7555	ENSG00000169714	CNBP, CNBP1, DM2, PROMM, RNF163, ZCCHC22, ZNF9	CCHC-type zinc finger nucleic acid binding protein	P62633	yes	yes	no	no	yes	yes	mRNA interactome	mRNA interactome	mRNA interactome
9444	ENSG00000112531	QKI, Hqk, QK, QK1, QK3, hqkI	QKI, KH domain containing RNA binding	Q96PU8	yes	yes	no	no	no	yes	no evidence	mRNA interactome	mRNA interactome
6184	ENSG00000163902	RPN1, OST1, RBPH1	ribophorin I	P04843	no	yes	no	no	yes	yes	mRNA interactome	no evidence	mRNA interactome
81608	ENSG00000145216	FIP1L1, FIP1, Rhe, hFip1	factor interacting with PAPOLA and CPSF1	Q6UN15	no	yes	no	no	no	yes	mRNA interactome	mRNA interactome	mRNA interactome
10131	ENSG00000126602	TRAP1, HSP 75, HSP75, HSP90L, TRAP-1	TNF receptor associated protein 1	Q12931	yes	no	yes	yes	no	yes	mRNA interactome	no evidence	no evidence
10181	ENSG00000003756	RBM5, G15, H37, LUCA15, RMB5	RNA binding motif protein 5	P52756	yes	no	yes	yes	yes	yes	no evidence	mRNA interactome	mRNA interactome
10247	ENSG00000132541	RIDA, HRSP12, P14.5, PSP, UK114	reactive intermediate imine deaminase A homolog	P52758	yes	no	yes	yes	no	yes	mRNA interactome	no evidence	no evidence
10450	ENSG00000084072	PPIE, CYP-33, CYP33	peptidylprolyl isomerase E	Q9UNP9	yes	no	yes	yes	yes	yes	mRNA interactome	no evidence	mRNA interactome
1653	ENSG00000079785	DDX1, DBP-RB, UKVH5d	DEAD-box helicase 1	Q92499	yes	no	yes	yes	no	yes	mRNA interactome	mRNA interactome	mRNA interactome
1984	ENSG00000132507	EIF5A, EIF-5A, EIF5A1, eIF5AI	eukaryotic translation initiation factor 5A	P63241	yes	no	yes	yes	no	yes	no evidence	mRNA interactome	no evidence
2194	ENSG00000169710	FASN, FAS, OA-519, SDR27X1	fatty acid synthase	P49327	yes	no	yes	yes	no	yes	mRNA interactome	mRNA interactome	mRNA interactome
2237	ENSG00000168496	FEN1, FEN-1, MF1, RAD2	flap structure-specific endonuclease 1	P39748	yes	no	yes	yes	no	yes	no evidence	no evidence	mRNA interactome
22827	ENSG00000179950, ENSG00000274081	PUF60, FIR, RoBPI, SIAHBP1, VRJS	poly(U) binding splicing factor 60	Q9UHX1	yes	no	yes	yes	yes	yes	mRNA interactome	mRNA interactome	mRNA interactome
23089	ENSG00000242265	PEG10, EDR, HB-1, MEF3L, Mar2, Mart2, RGAG3, RTL2, SIRH1	paternally expressed 10	Q86TG7	yes	no	yes	yes	yes	yes	mRNA interactome	mRNA interactome	mRNA interactome
23435	ENSG00000120948	TARDBP, ALS10, TDP-43	TAR DNA binding protein	Q13148	yes	no	yes	yes	yes	yes	mRNA interactome	mRNA interactome	mRNA interactome
26156	ENSG00000171490	RSL1D1, CSIG, L12, PBK1, UTP30	ribosomal L1 domain containing 1	O76021	yes	no	yes	yes	yes	yes	mRNA interactome	mRNA interactome	mRNA interactome
26523	ENSG00000092847	AGO1, EIF2C, EIF2C1, GERP95, Q99, hAgo1	argonaute 1, RISC catalytic component	Q9UL18	yes	no	yes	yes	no	yes	no evidence	mRNA interactome	no evidence
26986	ENSG00000070756	PABPC1, PAB1, PABP, PABP1, PABPC2, PABPL1	poly(A) binding protein cytoplasmic 1	P11940	yes	no	yes	yes	yes	yes	mRNA interactome	mRNA interactome	mRNA interactome
26993	ENSG00000011243	AKAP8L, HA95, HAP95, NAKAP, NAKAP95	A-kinase anchoring protein 8 like	Q9ULX6	yes	no	yes	yes	no	yes	mRNA interactome	mRNA interactome	mRNA interactome
27161	ENSG00000123908	AGO2, CASC7, EIF2C2, LINC00980, PPD, Q10	argonaute 2, RISC catalytic component	Q9UKV8	yes	no	yes	yes	no	yes	mRNA interactome	mRNA interactome	mRNA interactome
3190	ENSG00000165119	HNRNPK, AUKS, CSBP, HNRPK, TUNP	heterogeneous nuclear ribonucleoprotein K	P61978	yes	no	yes	yes	yes	yes	mRNA interactome	mRNA interactome	mRNA interactome
3276	ENSG00000126457	PRMT1, ANM1, HCP1, HRMT1L2, IR1B4	protein arginine methyltransferase 1	Q99873	yes	no	yes	yes	no	yes	no evidence	mRNA interactome	mRNA interactome
328	ENSG00000100823	APEX1, APE, APE1, APEN, APEX, APX, HAP1, REF1	apurinic/apyrimidinic endodeoxyribonuclease 1	P27695	yes	no	yes	yes	no	yes	no evidence	mRNA interactome	mRNA interactome
4691	ENSG00000115053	NCL, C23	nucleolin	P19338	yes	no	yes	yes	yes	yes	mRNA interactome	mRNA interactome	mRNA interactome
4904	ENSG00000065978	YBX1, BP-8, CBF-A, CSDA2, CSDB, DBPB, EFI-A, MDR-NF1, NSEP-1, NSEP1, YB-1, YB1	Y-box binding protein 1	P67809	yes	no	yes	yes	yes	yes	mRNA interactome	mRNA interactome	mRNA interactome
5094	ENSG00000197111	PCBP2, HNRNPE2, HNRPE2, hnRNP-E2	poly(rC) binding protein 2	Q15366	yes	no	yes	yes	yes	yes	mRNA interactome	mRNA interactome	mRNA interactome
51065	ENSG00000185088	RPS27L	ribosomal protein S27 like	Q71UM5	yes	no	yes	yes	no	yes	no evidence	mRNA interactome	no evidence
51202	ENSG00000213782	DDX47, E4-DBP, HQ0256, MSTP162, RRP3	DEAD-box helicase 47	Q9H0S4	yes	no	yes	yes	no	yes	mRNA interactome	mRNA interactome	mRNA interactome
51428	ENSG00000183258	DDX41, ABS, MPLPF	DEAD-box helicase 41	Q9UJV9	yes	no	yes	yes	no	yes	mRNA interactome	mRNA interactome	no evidence
5430	ENSG00000181222	POLR2A, POLR2, POLRA, RPB1, RPBh1, RPO2, RPOL2, RpIILS, hRPB220, hsRPB1	RNA polymerase II subunit A	P24928	yes	no	yes	yes	no	yes	mRNA interactome	mRNA interactome	mRNA interactome
54888	ENSG00000037474	NSUN2, MISU, MRT5, SAKI, TRM4	NOP2/Sun RNA methyltransferase family member 2	Q08J23	yes	no	yes	yes	yes	yes	mRNA interactome	mRNA interactome	mRNA interactome
55749	ENSG00000060339	CCAR1	cell division cycle and apoptosis regulator 1	Q8IX12	yes	no	yes	yes	no	yes	mRNA interactome	mRNA interactome	mRNA interactome
5610	ENSG00000055332	EIF2AK2, EIF2AK1, PKR, PPP1R83, PRKR	eukaryotic translation initiation factor 2 alpha kinase 2	P19525	yes	no	yes	yes	no	yes	no evidence	mRNA interactome	no evidence
56257	ENSG00000146834	MEPCE, BCDIN3	methylphosphate capping enzyme	Q7L2J0	yes	no	yes	yes	no	yes	mRNA interactome	mRNA interactome	no evidence
57060	ENSG00000090097	PCBP4, CBP, LIP4, MCG10	poly(rC) binding protein 4	P57723	yes	no	yes	yes	no	yes	mRNA interactome	no evidence	mRNA interactome
57805	ENSG00000158941	CCAR2, DBC-1, DBC1, KIAA1967, NET35, p30 DBC, p30DBC	cell cycle and apoptosis regulator 2	Q8N163	yes	no	yes	yes	no	yes	mRNA interactome	mRNA interactome	mRNA interactome
5976	ENSG00000005007	UPF1, HUPF1, NORF1, RENT1, pNORF1, smg-2	UPF1, RNA helicase and ATPase	Q92900	yes	no	yes	yes	yes	yes	mRNA interactome	mRNA interactome	mRNA interactome
6122	ENSG00000100316	RPL3, ASC-1, L3, TARBP-B	ribosomal protein L3	P39023	yes	no	yes	yes	yes	yes	mRNA interactome	mRNA interactome	mRNA interactome
6128	ENSG00000089009	RPL6, L6, SHUJUN-2, TAXREB107, TXREB1	ribosomal protein L6	Q02878	yes	no	yes	yes	yes	yes	mRNA interactome	no evidence	mRNA interactome
6136	ENSG00000197958	RPL12, L12	ribosomal protein L12	P30050	yes	no	yes	yes	yes	yes	no evidence	mRNA interactome	mRNA interactome
6141	ENSG00000063177	RPL18, L18	ribosomal protein L18	Q07020	yes	no	yes	yes	no	yes	no evidence	no evidence	mRNA interactome
6152	ENSG00000114391	RPL24, HEL-S-310, L24	ribosomal protein L24	P83731	yes	no	yes	yes	yes	yes	mRNA interactome	mRNA interactome	mRNA interactome
6154	ENSG00000161970	RPL26, DBA11, L26	ribosomal protein L26	P61254	yes	no	yes	yes	no	yes	no evidence	mRNA interactome	no evidence
6155	ENSG00000131469	RPL27, L27	ribosomal protein L27	P61353	yes	no	yes	yes	no	yes	mRNA interactome	mRNA interactome	mRNA interactome
6168	ENSG00000197756	RPL37A, L37A	ribosomal protein L37a	P61513	yes	no	yes	yes	no	yes	no evidence	mRNA interactome	candidate RNA binder
6169	ENSG00000172809	RPL38, L38	ribosomal protein L38	P63173	yes	no	yes	yes	yes	no	NA	NA	NA
6188	ENSG00000149273	RPS3, S3	ribosomal protein S3	P23396	yes	no	yes	yes	yes	yes	mRNA interactome	mRNA interactome	mRNA interactome
6193	ENSG00000083845	RPS5, S5	ribosomal protein S5	P46782	yes	no	yes	yes	yes	yes	mRNA interactome	mRNA interactome	mRNA interactome
6194	ENSG00000137154	RPS6, S6	ribosomal protein S6	P62753	yes	no	yes	yes	yes	yes	mRNA interactome	no evidence	mRNA interactome
6202	ENSG00000142937	RPS8, S8	ribosomal protein S8	P62241	yes	no	yes	yes	yes	yes	mRNA interactome	mRNA interactome	mRNA interactome
6203	ENSG00000170889, ENSG00000274005, ENSG00000275323, ENSG00000277079, ENSG00000278081, ENSG00000277359, ENSG00000274950, ENSG00000274626, ENSG00000278270, ENSG00000274646	RPS9, S9	ribosomal protein S9	P46781	yes	no	yes	yes	yes	yes	mRNA interactome	no evidence	mRNA interactome
6208	ENSG00000164587	RPS14, EMTB, S14	ribosomal protein S14	P62263	yes	no	yes	yes	yes	yes	no evidence	mRNA interactome	mRNA interactome
6209	ENSG00000115268	RPS15, RIG, S15	ribosomal protein S15	P62841	yes	no	yes	yes	no	yes	mRNA interactome	mRNA interactome	mRNA interactome
6217	ENSG00000105193	RPS16, S16	ribosomal protein S16	P62249	yes	no	yes	yes	no	yes	no evidence	mRNA interactome	mRNA interactome
6223	ENSG00000105372	RPS19, DBA, DBA1, S19	ribosomal protein S19	P39019	yes	no	yes	yes	yes	yes	no evidence	mRNA interactome	mRNA interactome
6232	ENSG00000177954	RPS27, MPS-1, MPS1, S27	ribosomal protein S27	P42677	yes	no	yes	yes	yes	yes	no evidence	mRNA interactome	mRNA interactome
6233	ENSG00000143947	RPS27A, CEP80, HEL112, S27A, UBA80, UBC, UBCEP1, UBCEP80	ribosomal protein S27a	P62979	yes	no	yes	yes	no	yes	mRNA interactome	mRNA interactome	no evidence
64393	ENSG00000172667	ZMAT3, PAG608, WIG-1, WIG1	zinc finger matrin-type 3	Q9HA38	yes	no	yes	yes	no	yes	mRNA interactome	no evidence	no evidence
6596	ENSG00000071794	HLTF, HIP116, HIP116A, HLTF1, RNF80, SMARCA3, SNF2L3, ZBU1	helicase like transcription factor	Q14527	yes	no	yes	yes	no	yes	mRNA interactome	no evidence	no evidence
6730	ENSG00000167881	SRP68	signal recognition particle 68	Q9UHB9	yes	no	yes	yes	no	yes	mRNA interactome	no evidence	no evidence
677	ENSG00000185650	ZFP36L1, BRF1, Berg36, ERF-1, ERF1, RNF162B, TIS11B, cMG1	ZFP36 ring finger protein like 1	Q07352	yes	no	yes	yes	no	yes	mRNA interactome	no evidence	no evidence
678	ENSG00000152518	ZFP36L2, BRF2, ERF-2, ERF2, RNF162C, TIS11D	ZFP36 ring finger protein like 2	P47974	yes	no	yes	yes	yes	yes	mRNA interactome	no evidence	mRNA interactome
7153	ENSG00000131747	TOP2A, TOP2, TP2A	topoisomerase (DNA) II alpha	P11388	yes	no	yes	yes	no	yes	no evidence	mRNA interactome	candidate RNA binder
7184	ENSG00000166598	HSP90B1, ECGP, GP96, GRP94, HEL-S-125m, HEL35, TRA1	heat shock protein 90 beta family member 1	P14625	yes	no	yes	yes	yes	yes	no evidence	no evidence	mRNA interactome
7538	ENSG00000128016	ZFP36, G0S24, GOS24, NUP475, RNF162A, TIS11, TTP, zfp-36	ZFP36 ring finger protein	P26651	yes	no	yes	yes	no	yes	mRNA interactome	no evidence	no evidence
7818	ENSG00000132676	DAP3, DAP-3, MRP-S29, MRPS29, bMRP-10	death associated protein 3	P51398	yes	no	yes	yes	no	yes	mRNA interactome	mRNA interactome	no evidence
80315	ENSG00000113742	CPEB4, CPE-BP4, hCPEB-4	cytoplasmic polyadenylation element binding protein 4	Q17RY0	yes	no	yes	yes	no	yes	mRNA interactome	mRNA interactome	mRNA interactome
8470	ENSG00000154556	SORBS2, ARGBP2, PRO0618	sorbin and SH3 domain containing 2	O94875	yes	no	yes	yes	no	yes	mRNA interactome	no evidence	no evidence
87178	ENSG00000138035	PNPT1, COXPD13, DFNB70, OLD35, PNPASE, old-35	polyribonucleotide nucleotidyltransferase 1	Q8TCS8	yes	no	yes	yes	no	yes	no evidence	mRNA interactome	candidate RNA binder
9255	ENSG00000164022	AIMP1, EMAP2, EMAPII, HLD3, SCYE1, p43	aminoacyl tRNA synthetase complex interacting multifunctional protein 1	Q12904	yes	no	yes	yes	yes	no	NA	NA	NA
10015	ENSG00000170248	PDCD6IP, AIP1, ALIX, DRIP4, HP95	programmed cell death 6 interacting protein	Q8WUM4	no	no	yes	yes	yes	no	NA	NA	NA
10095	ENSG00000130429	ARPC1B, ARC41, p40-ARC, p41-ARC	actin related protein 2/3 complex subunit 1B	O15143	no	no	yes	yes	yes	no	NA	NA	NA
10155	ENSG00000130726	TRIM28, KAP1, PPP1R157, RNF96, TF1B, TIF1B	tripartite motif containing 28	Q13263	no	no	yes	yes	no	yes	no evidence	mRNA interactome	no evidence
10413	ENSG00000137693	YAP1, COB1, YAP, YAP2, YAP65, YKI	Yes associated protein 1	P46937	no	no	yes	yes	yes	no	NA	NA	NA
10514	ENSG00000132382	MYBBP1A, P160, PAP2	MYB binding protein 1a	Q9BQG0	no	no	yes	yes	yes	yes	mRNA interactome	mRNA interactome	mRNA interactome
10935	ENSG00000165672	PRDX3, AOP-1, AOP1, HBC189, MER5, PRO1748, SP-22, prx-III	peroxiredoxin 3	P30048	no	no	yes	yes	no	yes	no evidence	no evidence	mRNA interactome
10961	ENSG00000089248	ERP29, C12orf8, ERp28, ERp31, HEL-S-107, PDI-DB, PDIA9	endoplasmic reticulum protein 29	P30040	no	no	yes	yes	yes	no	NA	NA	NA
1113	ENSG00000100604, ENSG00000276781	CHGA, CGA	chromogranin A	P10645	no	no	yes	yes	yes	no	NA	NA	NA
11151	ENSG00000102879	CORO1A, CLABP, CLIPINA, HCORO1, IMD8, TACO, p57	coronin 1A	P31146	no	no	yes	yes	no	yes	mRNA interactome	no evidence	no evidence
11171	ENSG00000023734	STRAP, MAWD, PT-WD, UNRIP	serine/threonine kinase receptor associated protein	Q9Y3F4	no	no	yes	yes	no	yes	mRNA interactome	mRNA interactome	mRNA interactome
11315	ENSG00000116288	PARK7, DJ-1, DJ1, GATD2, HEL-S-67p	Parkinsonism associated deglycase	Q99497	no	no	yes	yes	yes	no	NA	NA	NA
118	ENSG00000087274	ADD1, ADDA	adducin 1	P35611	no	no	yes	yes	no	yes	mRNA interactome	no evidence	no evidence
120	ENSG00000148700	ADD3, ADDL, CPSQ3	adducin 3	Q9UEY8	no	no	yes	yes	yes	no	NA	NA	NA
1399	ENSG00000099942	CRKL	CRK like proto-oncogene, adaptor protein	P46109	no	no	yes	yes	no	yes	mRNA interactome	no evidence	mRNA interactome
1410	ENSG00000109846	CRYAB, CMD1II, CRYA2, CTPP2, CTRCT16, HEL-S-101, HSPB5, MFM2	crystallin alpha B	P02511	no	no	yes	yes	yes	no	NA	NA	NA
142	ENSG00000143799	PARP1, ADPRT, ADPRT 1, ADPRT1, ARTD1, PARP, PARP-1, PPOL, pADPRT-1	poly(ADP-ribose) polymerase 1	P09874	no	no	yes	yes	no	yes	mRNA interactome	mRNA interactome	candidate RNA binder
1434	ENSG00000124207	CSE1L, CAS, CSE1, XPO2	chromosome segregation 1 like	P55060	no	no	yes	yes	yes	yes	no evidence	no evidence	mRNA interactome
1495	ENSG00000044115	CTNNA1, CAP102, MDPT2	catenin alpha 1	P35221	no	no	yes	yes	yes	yes	mRNA interactome	no evidence	no evidence
1500	ENSG00000198561	CTNND1, CAS, CTNND, P120CAS, P120CTN, p120, p120(CAS), p120(CTN)	catenin delta 1	O60716	no	no	yes	yes	yes	no	NA	NA	NA
1634	ENSG00000011465	DCN, CSCD, DSPG2, PG40, PGII, PGS2, SLRR1B	decorin	P07585	no	no	yes	yes	yes	yes	mRNA interactome	no evidence	no evidence
1728	ENSG00000181019	NQO1, DHQU, DIA4, DTD, NMOR1, NMORI, QR1	NAD(P)H quinone dehydrogenase 1	P15559	no	no	yes	yes	yes	yes	mRNA interactome	no evidence	mRNA interactome
1729	ENSG00000131504	DIAPH1, DFNA1, DIA1, DRF1, LFHL1, SCBMS, hDIA1	diaphanous related formin 1	O60610	no	no	yes	yes	no	yes	mRNA interactome	no evidence	no evidence
1778	ENSG00000197102	DYNC1H1, CMT2O, DHC1, DHC1a, DNCH1, DNCL, DNECL, DYHC, Dnchc1, HL-3, SMALED1, p22	dynein cytoplasmic 1 heavy chain 1	Q14204	no	no	yes	yes	no	yes	mRNA interactome	mRNA interactome	no evidence
1832	ENSG00000096696	DSP, DCWHKTA, DP	desmoplakin	P15924	no	no	yes	yes	yes	yes	mRNA interactome	no evidence	no evidence
1937	ENSG00000254772	EEF1G, EF1G, GIG35	eukaryotic translation elongation factor 1 gamma	B4DTG2	no	no	yes	yes	yes	no	NA	NA	NA
1977	ENSG00000151247	EIF4E, AUTS19, CBP, EIF4E1, EIF4EL1, EIF4F, eIF-4E	eukaryotic translation initiation factor 4E	P06730	no	no	yes	yes	yes	yes	no evidence	mRNA interactome	mRNA interactome
1981	ENSG00000114867	EIF4G1, EIF-4G1, EIF4F, EIF4G, EIF4GI, P220, PARK18	eukaryotic translation initiation factor 4 gamma 1	Q04637	no	no	yes	yes	yes	yes	mRNA interactome	mRNA interactome	mRNA interactome
1982	ENSG00000110321	EIF4G2, AAG1, DAP5, NAT1, P97	eukaryotic translation initiation factor 4 gamma 2	P78344	no	no	yes	yes	no	yes	mRNA interactome	mRNA interactome	mRNA interactome
2017	ENSG00000085733	CTTN, EMS1	cortactin	Q14247	no	no	yes	yes	yes	yes	no evidence	no evidence	mRNA interactome
2023	ENSG00000074800	ENO1, ENO1L1, HEL-S-17, MPB1, NNE, PPH	enolase 1	P06733	no	no	yes	yes	yes	yes	mRNA interactome	no evidence	mRNA interactome
22919	ENSG00000101367	MAPRE1, EB1	microtubule associated protein RP/EB family member 1	Q15691	no	no	yes	yes	no	yes	no evidence	mRNA interactome	mRNA interactome
22974	ENSG00000088325	TPX2, C20orf1, C20orf2, DIL-2, DIL2, FLS353, GD:C20orf1, HCA519, HCTP4, REPP86, p100	TPX2, microtubule nucleation factor	Q96RR5	no	no	yes	yes	yes	no	NA	NA	NA
23	ENSG00000204574, ENSG00000225989, ENSG00000232169, ENSG00000206490, ENSG00000236149, ENSG00000236342, ENSG00000231129	ABCF1, ABC27, ABC50	ATP binding cassette subfamily F member 1	Q8NE71	no	no	yes	yes	yes	yes	mRNA interactome	mRNA interactome	no evidence
23049	ENSG00000157106	SMG1, 61E3.4, ATX, LIP	SMG1, nonsense mediated mRNA decay associated PI3K related kinase	Q96Q15	no	no	yes	yes	no	yes	no evidence	mRNA interactome	candidate RNA binder
23244	ENSG00000121892	PDS5A, PIG54, SCC-112, SCC112	PDS5 cohesin associated factor A	Q29RF7	no	no	yes	yes	yes	no	NA	NA	NA
2335	ENSG00000115414	FN1, CIG, ED-B, FINC, FN, FNZ, GFND, GFND2, LETS, MSF	fibronectin 1	P02751	no	no	yes	yes	no	yes	no evidence	no evidence	mRNA interactome
23499	ENSG00000127603	MACF1, ABP620, ACF7, MACF, OFC4	microtubule-actin crosslinking factor 1	Q9UPN3	no	no	yes	yes	no	yes	no evidence	mRNA interactome	no evidence
23705	ENSG00000182985	CADM1, BL2, IGSF4, IGSF4A, NECL2, Necl-2, RA175, ST17, SYNCAM, TSLC1, sTSLC-1, sgIGSF, synCAM1	cell adhesion molecule 1	Q9BY67	no	no	yes	yes	yes	no	NA	NA	NA
2547	ENSG00000196419	XRCC6, CTC75, CTCBF, G22P1, KU70, ML8, TLAA	X-ray repair cross complementing 6	P12956	no	no	yes	yes	yes	yes	mRNA interactome	mRNA interactome	mRNA interactome
255738	ENSG00000169174	PCSK9, FH3, HCHOLA3, LDLCQ1, NARC-1, NARC1, PC9	proprotein convertase subtilisin/kexin type 9	Q8NBP7	no	no	yes	yes	no	yes	mRNA interactome	no evidence	no evidence
26017	ENSG00000105058	FAM32A, OTAG-12, OTAG12	family with sequence similarity 32 member A	Q9Y421	no	no	yes	yes	no	yes	mRNA interactome	no evidence	no evidence
26136	ENSG00000135269	TES, TESS, TESS-2	testin LIM domain protein	Q9UGI8	no	no	yes	yes	yes	yes	mRNA interactome	no evidence	no evidence
26227	ENSG00000092621	PHGDH, 3-PGDH, 3PGDH, HEL-S-113, NLS, NLS1, PDG, PGAD, PGD, PGDH, PHGDHD, SERA	phosphoglycerate dehydrogenase	O43175	no	no	yes	yes	yes	no	NA	NA	NA
26574	ENSG00000275700, ENSG00000276072	AATF, BFR2, CHE-1, CHE1, DED	apoptosis antagonizing transcription factor	Q9NY61	no	no	yes	yes	yes	yes	mRNA interactome	mRNA interactome	mRNA interactome
2885	ENSG00000177885	GRB2, ASH, EGFRBP-GRB2, Grb3-3, MST084, MSTP084, NCKAP2	growth factor receptor bound protein 2	P62993	no	no	yes	yes	no	yes	mRNA interactome	no evidence	no evidence
2935	ENSG00000103342	GSPT1, 551G9.2, ETF3A, GST1, eRF3a	G1 to S phase transition 1	P15170	no	no	yes	yes	yes	yes	mRNA interactome	mRNA interactome	no evidence
2950	ENSG00000084207	GSTP1, DFN7, FAEES3, GST3, GSTP, HEL-S-22, PI	glutathione S-transferase pi 1	P09211	no	no	yes	yes	no	yes	no evidence	no evidence	mRNA interactome
29979	ENSG00000135018	UBQLN1, DA41, DSK2, PLIC-1, UBQN, XDRP1	ubiquilin 1	Q9UMX0	no	no	yes	yes	yes	no	NA	NA	NA
3066	ENSG00000196591	HDAC2, HD2, RPD3, YAF1	histone deacetylase 2	Q92769	no	no	yes	yes	no	yes	no evidence	mRNA interactome	no evidence
310	ENSG00000138279	ANXA7, ANX7, SNX, SYNEXIN	annexin A7	P20073	no	no	yes	yes	no	yes	no evidence	mRNA interactome	no evidence
3146	ENSG00000189403	HMGB1, HMG-1, HMG1, HMG3, SBP-1	high mobility group box 1	P09429	no	no	yes	yes	yes	yes	mRNA interactome	mRNA interactome	mRNA interactome
3303	ENSG00000204389, ENSG00000234475, ENSG00000235941, ENSG00000215328, ENSG00000237724	HSPA1A, HEL-S-103, HSP70-1, HSP70-1A, HSP70.1, HSP70I, HSP72, HSPA1	heat shock protein family A (Hsp70) member 1A	P08107	no	no	yes	yes	no	yes	mRNA interactome, no evidence	mRNA interactome	no evidence
3312	ENSG00000109971	HSPA8, HEL-33, HEL-S-72p, HSC54, HSC70, HSC71, HSP71, HSP73, HSPA10, LAP-1, LAP1, NIP71	heat shock protein family A (Hsp70) member 8	P11142	no	no	yes	yes	yes	yes	mRNA interactome	mRNA interactome	mRNA interactome
3313	ENSG00000113013	HSPA9, CRP40, CSA, EVPLS, GRP-75, GRP75, HEL-S-124m, HSPA9B, MOT, MOT2, MTHSP75, PBP74, SAAN, SIDBA4	heat shock protein family A (Hsp70) member 9	P38646	no	no	yes	yes	yes	yes	mRNA interactome	mRNA interactome	candidate RNA binder
3315	ENSG00000106211	HSPB1, CMT2F, HEL-S-102, HMN2B, HS.76067, HSP27, HSP28, Hsp25, SRP27	heat shock protein family B (small) member 1	P04792	no	no	yes	yes	yes	yes	mRNA interactome	no evidence	no evidence
338	ENSG00000084674	APOB, FLDB, LDLCQ4, apoB-100, apoB-48	apolipoprotein B	P04114	no	no	yes	yes	no	yes	no evidence	no evidence	mRNA interactome
3939	ENSG00000134333	LDHA, GSD11, HEL-S-133P, LDHM, PIG19	lactate dehydrogenase A	P00338	no	no	yes	yes	no	yes	no evidence	no evidence	mRNA interactome
3956	ENSG00000100097	LGALS1, GAL1, GBP	galectin 1	P09382	no	no	yes	yes	no	yes	mRNA interactome	no evidence	no evidence
3958	ENSG00000131981	LGALS3, CBP35, GAL3, GALBP, GALIG, L31, LGALS2, MAC2	galectin 3	P17931	no	no	yes	yes	no	yes	mRNA interactome	no evidence	candidate RNA binder
399687	ENSG00000196535	MYO18A, MAJN, MYSPDZ, SP-R210, SPR210	myosin XVIIIA	Q92614	no	no	yes	yes	no	yes	no evidence	mRNA interactome	no evidence
4035	ENSG00000123384	LRP1, A2MR, APOER, APR, CD91, IGFBP3R, KPA, LRP, LRP1A, TGFBR5	LDL receptor related protein 1	Q07954	no	no	yes	yes	no	yes	mRNA interactome	no evidence	mRNA interactome
4137	ENSG00000186868, ENSG00000276155, ENSG00000277956	MAPT, DDPAC, FTDP-17, MAPTL, MSTD, MTBT1, MTBT2, PPND, PPP1R103, TAU	microtubule associated protein tau	P10636	no	no	yes	yes	yes	no	NA	NA	NA
4204	ENSG00000169057	MECP2, AUTSX3, MRX16, MRX79, MRXS13, MRXSL, PPMX, RS, RTS, RTT	methyl-CpG binding protein 2	P51608	no	no	yes	yes	yes	yes	mRNA interactome	no evidence	no evidence
4288	ENSG00000148773	MKI67, KIA, MIB-, MIB-1, PPP1R105	marker of proliferation Ki-67	P46013	no	no	yes	yes	no	yes	mRNA interactome	no evidence	mRNA interactome
4343	ENSG00000155363	MOV10, fSAP113, gb110	Mov10 RISC complex RNA helicase	Q9HCE1	no	no	yes	yes	no	yes	mRNA interactome	mRNA interactome	mRNA interactome
445	ENSG00000130707	ASS1, ASS, CTLN1	argininosuccinate synthase 1	P00966	no	no	yes	yes	no	yes	mRNA interactome	no evidence	no evidence
4830	ENSG00000239672	NME1, AWD, GAAD, NB, NBS, NDKA, NDPK-A, NDPKA, NM23, NM23-H1	NME/NM23 nucleoside diphosphate kinase 1	P15531	no	no	yes	yes	yes	yes	mRNA interactome	no evidence	no evidence
5027	ENSG00000089041	P2RX7, P2X7	purinergic receptor P2X 7	Q99572	no	no	yes	yes	yes	no	NA	NA	NA
5037	ENSG00000089220	PEBP1, HCNP, HCNPpp, HEL-210, HEL-S-34, HEL-S-96, PBP, PEBP, PEBP-1, RKIP	phosphatidylethanolamine binding protein 1	P30086	no	no	yes	yes	yes	yes	mRNA interactome	no evidence	mRNA interactome
5052	ENSG00000117450	PRDX1, MSP23, NKEF-A, NKEFA, PAG, PAGA, PAGB, PRX1, PRXI, TDPX2	peroxiredoxin 1	Q06830	no	no	yes	yes	yes	yes	mRNA interactome	mRNA interactome	mRNA interactome
5074	ENSG00000177425	PAWR, PAR4, Par-4	pro-apoptotic WT1 regulator	Q96IZ0	no	no	yes	yes	no	yes	no evidence	no evidence	mRNA interactome
50848	ENSG00000158769	F11R, CD321, JAM, JAM1, JAMA, JCAM, KAT, PAM-1	F11 receptor	Q9Y624	no	no	yes	yes	no	yes	no evidence	no evidence	mRNA interactome
51377	ENSG00000116750	UCHL5, CGI-70, INO80R, UCH-L5, UCH37	ubiquitin C-terminal hydrolase L5	Q9Y5K5	no	no	yes	yes	yes	yes	mRNA interactome	no evidence	no evidence
51474	ENSG00000050405	LIMA1, EPLIN, SREBP3	LIM domain and actin binding 1	Q9UHB6	no	no	yes	yes	yes	no	NA	NA	NA
5315	ENSG00000067225	PKM, CTHBP, HEL-S-30, OIP3, PK3, PKM2, TCB, THBP1	pyruvate kinase, muscle	P14618	no	no	yes	yes	no	yes	mRNA interactome	no evidence	mRNA interactome
5411	ENSG00000100941	PNN, DRS, DRSP, SDK3, memA	pinin, desmosome associated protein	Q9H307	no	no	yes	yes	no	yes	mRNA interactome	mRNA interactome	mRNA interactome
54205	ENSG00000172115	CYCS, CYC, HCS, THC4	cytochrome c, somatic	P99999	no	no	yes	yes	no	yes	no evidence	no evidence	mRNA interactome
5478	ENSG00000196262	PPIA, CYPA, CYPH, HEL-S-69p	peptidylprolyl isomerase A	P62937	no	no	yes	yes	no	yes	mRNA interactome	mRNA interactome	mRNA interactome
55327	ENSG00000148943	LIN7C, LIN-7-C, LIN-7C, MALS-3, MALS3, VELI3	lin-7 homolog C, crumbs cell polarity complex component	Q9NUP9	no	no	yes	yes	yes	no	NA	NA	NA
5586	ENSG00000065243	PKN2, PAK2, PRK2, PRKCL2, PRO2042, Pak-2, STK7	protein kinase N2	Q16513	no	no	yes	yes	no	yes	mRNA interactome	no evidence	no evidence
5591	ENSG00000253729	PRKDC, DNA-PKcs, DNAPK, DNPK1, HYRC, HYRC1, IMD26, XRCC7, p350	protein kinase, DNA-activated, catalytic polypeptide	P78527	no	no	yes	yes	no	yes	mRNA interactome	mRNA interactome	mRNA interactome
55920	ENSG00000179051, ENSG00000281540	RCC2, TD-60	regulator of chromosome condensation 2	Q9P258	no	no	yes	yes	no	yes	mRNA interactome	mRNA interactome	mRNA interactome
56647	ENSG00000107949	BCCIP, TOK-1, TOK1	BRCA2 and CDKN1A interacting protein	Q9P287	no	no	yes	yes	no	yes	mRNA interactome	no evidence	no evidence
5685	ENSG00000041357	PSMA4, HC9, HsT17706, PSC9	proteasome subunit alpha 4	P25789	no	no	yes	yes	yes	no	NA	NA	NA
5770	ENSG00000196396	PTPN1, PTP1B	protein tyrosine phosphatase, non-receptor type 1	P18031	no	no	yes	yes	no	yes	mRNA interactome	no evidence	no evidence
5782	ENSG00000127947	PTPN12, PTP-PEST, PTPG1	protein tyrosine phosphatase, non-receptor type 12	Q05209	no	no	yes	yes	yes	no	NA	NA	NA
6050	ENSG00000023191, ENSG00000276230	RNH1, RAI, RNH	ribonuclease/angiogenin inhibitor 1	P13489	no	no	yes	yes	yes	no	NA	NA	NA
6204	ENSG00000124614	RPS10, DBA9, S10	ribosomal protein S10	P46783	no	no	yes	yes	yes	yes	mRNA interactome	mRNA interactome	mRNA interactome
6275	ENSG00000196154	S100A4, 18A2, 42A, CAPL, FSP1, MTS1, P9KA, PEL98	S100 calcium binding protein A4	P26447	no	no	yes	yes	no	yes	mRNA interactome	no evidence	no evidence
65009	ENSG00000103034	NDRG4, BDM1, SMAP-8, SMAP8	NDRG family member 4	Q9ULP0	no	no	yes	yes	yes	no	NA	NA	NA
6624	ENSG00000075618	FSCN1, FAN1, HSN, SNL, p55	fascin actin-bundling protein 1	Q16658	no	no	yes	yes	no	yes	mRNA interactome	no evidence	no evidence
6709	ENSG00000197694	SPTAN1, EIEE5, NEAS, SPTA2	spectrin alpha, non-erythrocytic 1	Q13813	no	no	yes	yes	yes	yes	no evidence	no evidence	mRNA interactome
6749	ENSG00000149136	SSRP1, FACT, FACT80, T160	structure specific recognition protein 1	Q08945	no	no	yes	yes	no	yes	mRNA interactome	mRNA interactome	mRNA interactome
684	ENSG00000130303	BST2, CD317, TETHERIN	bone marrow stromal cell antigen 2	Q10589	no	no	yes	yes	no	yes	mRNA interactome	no evidence	no evidence
7094	ENSG00000137076	TLN1, ILWEQ, TLN, talin-1	talin 1	Q9Y490	no	no	yes	yes	no	yes	no evidence	no evidence	mRNA interactome
7114	ENSG00000205542	TMSB4X, FX, PTMB4, TB4X, TMSB4	thymosin beta 4, X-linked	P62328	no	no	yes	yes	yes	yes	mRNA interactome	no evidence	no evidence
7145	ENSG00000079308	TNS1, MST091, MST122, MST127, MSTP091, MSTP122, MSTP127, MXRA6, PPP1R155, TNS	tensin 1	Q9HBL0	no	no	yes	yes	yes	yes	mRNA interactome	no evidence	no evidence
7178	ENSG00000133112	TPT1, HRF, TCTP, p02, p23	tumor protein, translationally-controlled 1	P13693	no	no	yes	yes	no	yes	mRNA interactome	no evidence	no evidence
7329	ENSG00000103275	UBE2I, C358B7.1, P18, UBC9	ubiquitin conjugating enzyme E2 I	P63279	no	no	yes	yes	no	yes	mRNA interactome	no evidence	no evidence
7334	ENSG00000177889	UBE2N, HEL-S-71, UBC13, UBCHBEN; UBC13, UbcH-ben, UbcH13	ubiquitin conjugating enzyme E2 N	P61088	no	no	yes	yes	no	yes	no evidence	mRNA interactome	no evidence
7341	ENSG00000116030	SUMO1, DAP1, GMP1, OFC10, PIC1, SENP2, SMT3, SMT3C, SMT3H3, UBL1	small ubiquitin-like modifier 1	P63165	no	no	yes	yes	no	yes	mRNA interactome	no evidence	mRNA interactome
7431	ENSG00000026025	VIM, CTRCT30, HEL113	vimentin	P08670	no	no	yes	yes	yes	no	NA	NA	NA
7520	ENSG00000079246	XRCC5, KARP-1, KARP1, KU80, KUB2, Ku86, NFIV	X-ray repair cross complementing 5	P13010	no	no	yes	yes	yes	yes	mRNA interactome	mRNA interactome	mRNA interactome
7529	ENSG00000166913	YWHAB, GW128, HEL-S-1, HS1, KCIP-1, YWHAA	tyrosine 3-monooxygenase/tryptophan 5-monooxygenase activation protein beta	P31946	no	no	yes	yes	yes	no	NA	NA	NA
7534	ENSG00000164924	YWHAZ, 14-3-3-zeta, HEL-S-3, HEL-S-93, HEL4, KCIP-1, YWHAD	tyrosine 3-monooxygenase/tryptophan 5-monooxygenase activation protein zeta	P63104	no	no	yes	yes	yes	yes	mRNA interactome	no evidence	no evidence
7706	ENSG00000121060	TRIM25, EFP, RNF147, Z147, ZNF147	tripartite motif containing 25	Q14258	no	no	yes	yes	yes	yes	mRNA interactome	no evidence	candidate RNA binder
7791	ENSG00000159840	ZYX, ESP-2, HED-2	zyxin	Q15942	no	no	yes	yes	no	yes	mRNA interactome	no evidence	no evidence
79017	ENSG00000006625	GGCT, C7orf24, CRF21, GCTG, GGC	gamma-glutamylcyclotransferase	O75223	no	no	yes	yes	no	yes	no evidence	no evidence	mRNA interactome
79026	ENSG00000124942	AHNAK, AHNAKRS, PM227	AHNAK nucleoprotein	Q09666	no	no	yes	yes	yes	yes	mRNA interactome	no evidence	mRNA interactome
80155	ENSG00000164134	NAA15, Ga19, NARG1, NAT1P, NATH, TBDN, TBDN100	N(alpha)-acetyltransferase 15, NatA auxiliary subunit	Q9BXJ9	no	no	yes	yes	no	yes	mRNA interactome	no evidence	candidate RNA binder
81	ENSG00000130402, ENSG00000282844	ACTN4, ACTININ-4, FSGS, FSGS1	actinin alpha 4	O43707	no	no	yes	yes	no	yes	mRNA interactome	no evidence	no evidence
81567	ENSG00000239264	TXNDC5, ENDOPDI, ERP46, HCC-2, HCC2, PDIA15, STRF8, UNQ364	thioredoxin domain containing 5	Q8NBS9	no	no	yes	yes	no	yes	no evidence	no evidence	mRNA interactome
8359	ENSG00000278637	HIST1H4A, H4FA	histone cluster 1 H4 family member a	P62805	no	no	yes	yes	yes	yes	no evidence, mRNA interactome	mRNA interactome, no evidence	no evidence
847	ENSG00000121691	CAT	catalase	P04040	no	no	yes	yes	yes	no	NA	NA	NA
8539	ENSG00000166181	API5, AAC-11, AAC11	apoptosis inhibitor 5	Q9BZZ5	no	no	yes	yes	no	yes	mRNA interactome	mRNA interactome	mRNA interactome
8621	ENSG00000065883	CDK13, CDC2L, CDC2L5, CHDFIDD, CHED, hCDK13	cyclin dependent kinase 13	Q14004	no	no	yes	yes	no	yes	no evidence	mRNA interactome	no evidence
9092	ENSG00000175467	SART1, Ara1, HOMS1, SART1259, SNRNP110, Snu66	squamous cell carcinoma antigen recognized by T-cells 1	O43290	no	no	yes	yes	yes	yes	mRNA interactome	mRNA interactome	no evidence
9181	ENSG00000116584	ARHGEF2, GEF, GEF-H1, GEFH1, LFP40, P40	Rho/Rac guanine nucleotide exchange factor 2	Q92974	no	no	yes	yes	yes	no	NA	NA	NA
92140	ENSG00000147649	MTDH, 3D3, AEG-1, AEG1, LYRIC, LYRIC/3D3	metadherin	Q86UE4	no	no	yes	yes	yes	yes	mRNA interactome	mRNA interactome	mRNA interactome
9530	ENSG00000156735	BAG4, BAG-4, SODD	BCL2 associated athanogene 4	O95429	no	no	yes	yes	no	yes	no evidence	mRNA interactome	mRNA interactome
9555	ENSG00000113648	H2AFY, H2A.y, H2A/y, H2AF12M, MACROH2A1.1, mH2A1, macroH2A1.2	H2A histone family member Y	O75367	no	no	yes	yes	yes	no	NA	NA	NA
960	ENSG00000026508	CD44, CDW44, CSPG8, ECMR-III, HCELL, HUTCH-I, IN, LHR, MC56, MDU2, MDU3, MIC4, Pgp1	CD44 molecule (Indian blood group)	P16070	no	no	yes	yes	yes	no	NA	NA	NA
9774	ENSG00000029363	BCLAF1, BTF, bK211L9.1	BCL2 associated transcription factor 1	Q9NYF8	no	no	yes	yes	no	yes	mRNA interactome	mRNA interactome	mRNA interactome
10056	ENSG00000116120	FARSB, FARSLB, FRSB, HSPC173, PheHB, PheRS	phenylalanyl-tRNA synthetase beta subunit	Q9NSD9	yes	no	yes	no	yes	yes	no evidence	no evidence	mRNA interactome
10137	ENSG00000244462	RBM12, HRIHFB2091, SWAN	RNA binding motif protein 12	Q9NTZ6	yes	no	yes	no	no	yes	mRNA interactome	mRNA interactome	mRNA interactome
10180	ENSG00000004534	RBM6, 3G2, DEF-3, DEF3, HLC-11, NY-LU-12, g16	RNA binding motif protein 6	P78332	yes	no	yes	no	no	yes	mRNA interactome	mRNA interactome	mRNA interactome
10262	ENSG00000143368	SF3B4, AFD1, Hsh49, SAP49, SF3b49	splicing factor 3b subunit 4	Q15427	yes	no	yes	no	yes	yes	mRNA interactome	mRNA interactome	mRNA interactome
10482	ENSG00000162231	NXF1, MEX67, TAP	nuclear RNA export factor 1	Q9UBU9	yes	no	yes	no	no	yes	mRNA interactome	mRNA interactome	mRNA interactome
10573	ENSG00000086504	MRPL28, MAAT1, p15	mitochondrial ribosomal protein L28	Q13084	yes	no	yes	no	yes	yes	mRNA interactome	no evidence	candidate RNA binder
10642	ENSG00000159217	IGF2BP1, CRD-BP, CRDBP, IMP-1, IMP1, VICKZ1, ZBP1	insulin like growth factor 2 mRNA binding protein 1	Q9NZI8	yes	no	yes	no	yes	yes	mRNA interactome	mRNA interactome	mRNA interactome
10643	ENSG00000136231	IGF2BP3, CT98, IMP-3, IMP3, KOC, KOC1, VICKZ3	insulin like growth factor 2 mRNA binding protein 3	O00425	yes	no	yes	no	yes	yes	mRNA interactome	mRNA interactome	mRNA interactome
10644	ENSG00000073792	IGF2BP2, IMP-2, IMP2, VICKZ2	insulin like growth factor 2 mRNA binding protein 2	Q9Y6M1	yes	no	yes	no	yes	yes	mRNA interactome	mRNA interactome	mRNA interactome
10659	ENSG00000048740	CELF2, BRUNOL3, CELF-2, CUG-BP2, CUGBP2, ETR-3, ETR3, NAPOR	CUGBP Elav-like family member 2	O95319	yes	no	yes	no	no	yes	no evidence	mRNA interactome	candidate RNA binder
10772	ENSG00000188529	SRSF10, FUSIP1, FUSIP2, NSSR, PPP1R149, SFRS13, SFRS13A, SRp38, SRrp40, TASR, TASR1, TASR2	serine and arginine rich splicing factor 10	O75494	yes	no	yes	no	yes	yes	no evidence, mRNA interactome	mRNA interactome, no evidence	no evidence
11051	ENSG00000167005	NUDT21, CFIM25, CPSF5	nudix hydrolase 21	O43809	yes	no	yes	no	no	yes	mRNA interactome	mRNA interactome	mRNA interactome
11222	ENSG00000114686	MRPL3, COXPD9, MRL3, RPML3	mitochondrial ribosomal protein L3	P09001	yes	no	yes	no	no	yes	mRNA interactome	mRNA interactome	mRNA interactome
11325	ENSG00000198231	DDX42, DDX42P, RHELP, RNAHP, SF3B8, SF3b125	DEAD-box helicase 42	Q86XP3	yes	no	yes	no	no	yes	no evidence	mRNA interactome	mRNA interactome
11338	ENSG00000063244	U2AF2, U2AF65	U2 small nuclear RNA auxiliary factor 2	P26368	yes	no	yes	no	yes	yes	mRNA interactome	mRNA interactome	mRNA interactome
114049	ENSG00000071462	BUD23, HASJ4442, HUSSY-3, MERM1, PP3381, WBMT, WBSCR22	BUD23, rRNA methyltransferase and ribosome maturation factor	O43709	yes	no	yes	no	no	yes	no evidence	mRNA interactome	no evidence
134218	ENSG00000168724	DNAJC21, BMFS3, DNAJA5, GS3, JJJ1	DnaJ heat shock protein family (Hsp40) member C21	Q5F1R6	yes	no	yes	no	no	yes	mRNA interactome	no evidence	no evidence
1665	ENSG00000109606	DHX15, DBP1, DDX15, HRH2, PRP43, PRPF43, PrPp43p	DEAH-box helicase 15	O43143	yes	no	yes	no	yes	yes	mRNA interactome	mRNA interactome	mRNA interactome
1736	ENSG00000130826	DKC1, CBF5, DKC, DKCX, NAP57, NOLA4, XAP101	dyskerin pseudouridine synthase 1	O60832	yes	no	yes	no	no	yes	mRNA interactome	no evidence	no evidence
1964	ENSG00000173674	EIF1AX, EIF1A, EIF1AP1, EIF4C, eIF-1A, eIF-4C	eukaryotic translation initiation factor 1A, X-linked	P47813	yes	no	yes	no	no	yes	mRNA interactome	mRNA interactome	no evidence
1973	ENSG00000161960	EIF4A1, DDX2A, EIF-4A, EIF4A, eIF-4A-I, eIF4A-I	eukaryotic translation initiation factor 4A1	P60842	yes	no	yes	no	yes	yes	mRNA interactome	mRNA interactome	mRNA interactome
1993	ENSG00000107105	ELAVL2, HEL-N1, HELN1, HUB	ELAV like RNA binding protein 2	Q12926	yes	no	yes	no	yes	yes	mRNA interactome	mRNA interactome	no evidence
2193	ENSG00000179115	FARSA, CML33, FARSL, FARSLA, FRSA, PheHA	phenylalanyl-tRNA synthetase alpha subunit	Q9Y285	yes	no	yes	no	no	yes	no evidence	mRNA interactome	no evidence
220988	ENSG00000170144	HNRNPA3, 2610510D13Rik, D10S102, FBRNP, HNRPA3	heterogeneous nuclear ribonucleoprotein A3	P51991	yes	no	yes	no	yes	yes	mRNA interactome	mRNA interactome	mRNA interactome
22984	ENSG00000148843	PDCD11, ALG-4, ALG4, NFBP, RRP5	programmed cell death 11	Q14690	yes	no	yes	no	yes	yes	mRNA interactome	mRNA interactome	no evidence
23091	ENSG00000123200	ZC3H13, KIAA0853	zinc finger CCCH-type containing 13	Q5T200	yes	no	yes	no	no	yes	no evidence	mRNA interactome	no evidence
23185	ENSG00000107929	LARP4B, KIAA0217, LARP5	La ribonucleoprotein domain family member 4B	Q92615	yes	no	yes	no	yes	yes	mRNA interactome	mRNA interactome	mRNA interactome
23318	ENSG00000134744	ZCCHC11, PAPD3, TUT4	zinc finger CCHC-type containing 11	Q5TAX3	yes	no	yes	no	no	yes	mRNA interactome	mRNA interactome	mRNA interactome
2332	ENSG00000102081	FMR1, FMRP, FRAXA, POF, POF1	fragile X mental retardation 1	Q06787	yes	no	yes	no	no	yes	mRNA interactome	mRNA interactome	no evidence
23369	ENSG00000055917	PUM2, PUMH2, PUML2	pumilio RNA binding family member 2	Q8TB72	yes	no	yes	no	no	yes	mRNA interactome	mRNA interactome	mRNA interactome
23589	ENSG00000153048	CARHSP1, CRHSP-24, CRHSP24, CSDC1	calcium regulated heat stable protein 1	Q9Y2V2	yes	no	yes	no	yes	no	NA	NA	NA
23609	ENSG00000075975	MKRN2, HSPC070, RNF62	makorin ring finger protein 2	Q9H000	yes	no	yes	no	no	yes	no evidence	mRNA interactome	mRNA interactome
24138	ENSG00000152778	IFIT5, ISG58, P58, RI58	interferon induced protein with tetratricopeptide repeats 5	Q13325	yes	no	yes	no	no	yes	no evidence	mRNA interactome	mRNA interactome
27257	ENSG00000175324	LSM1, CASM, YJL124C	LSM1 homolog, mRNA degradation associated	O15116	yes	no	yes	no	no	yes	mRNA interactome	mRNA interactome	mRNA interactome
27332	ENSG00000075292	ZNF638, NP220, ZFML, Zfp638	zinc finger protein 638	Q14966	yes	no	yes	no	no	yes	mRNA interactome	mRNA interactome	mRNA interactome
29890	ENSG00000259956	RBM15B, HUMAGCGB, OTT3	RNA binding motif protein 15B	Q8NDT2	yes	no	yes	no	yes	yes	mRNA interactome	mRNA interactome	mRNA interactome
3178	ENSG00000135486	HNRNPA1, ALS19, ALS20, HNRPA1, HNRPA1L3, IBMPFD3, UP 1, hnRNP A1, hnRNP-A1	heterogeneous nuclear ribonucleoprotein A1	P09651	yes	no	yes	no	yes	yes	mRNA interactome	mRNA interactome	no evidence
389421	ENSG00000187772	LIN28B, CSDD2	lin-28 homolog B	Q6ZN17	yes	no	yes	no	yes	yes	no evidence	mRNA interactome	mRNA interactome
3921	ENSG00000168028	RPSA, 37LRP, 67LR, ICAS, LAMBR, LAMR1, LBP, LBP/p40, LRP, LRP/LR, NEM/1CHD4, SA, lamR, p40	ribosomal protein SA	P08865	yes	no	yes	no	no	yes	no evidence	mRNA interactome	no evidence
4150	ENSG00000103495	MAZ, PUR1, Pur-1, SAF-1, SAF-2, SAF-3, ZF87, ZNF801, Zif87	MYC associated zinc finger protein	P56270	yes	no	yes	no	no	yes	mRNA interactome	mRNA interactome	no evidence
4839	ENSG00000111641	NOP2, NOL1, NOP120, NSUN1, p120	NOP2 nucleolar protein	P46087	yes	no	yes	no	yes	yes	mRNA interactome	mRNA interactome	mRNA interactome
4857	ENSG00000139910	NOVA1, Nova-1	NOVA alternative splicing regulator 1	P51513	yes	no	yes	no	no	yes	no evidence	mRNA interactome	no evidence
4858	ENSG00000104967	NOVA2, ANOVA, NOVA3	NOVA alternative splicing regulator 2	Q9UNW9	yes	no	yes	no	no	yes	no evidence	mRNA interactome	no evidence
51087	ENSG00000006047	YBX2, CONTRIN, CSDA3, DBPC, MSY2	Y-box binding protein 2	Q9Y2T7	yes	no	yes	no	no	yes	no evidence	no evidence	mRNA interactome
51320	ENSG00000176624	MEX3C, BM-013, MEX-3C, RKHD2, RNF194	mex-3 RNA binding family member C	Q5U5Q3	yes	no	yes	no	no	yes	mRNA interactome	mRNA interactome	mRNA interactome
51441	ENSG00000198492	YTHDF2, CAHL, HGRG8, NY-REN-2	YTH N6-methyladenosine RNA binding protein 2	Q9Y5A9	yes	no	yes	no	no	yes	mRNA interactome	mRNA interactome	mRNA interactome
51491	ENSG00000048162	NOP16, HSPC111, HSPC185	NOP16 nucleolar protein	Q9Y3C1	yes	no	yes	no	no	yes	mRNA interactome	mRNA interactome	mRNA interactome
51663	ENSG00000056097	ZFR, SPG71, ZFR1	zinc finger RNA binding protein	Q96KR1	yes	no	yes	no	yes	yes	mRNA interactome	mRNA interactome	mRNA interactome
5393	ENSG00000123737	EXOSC9, PM/Scl-75, PMSCL1, RRP45, Rrp45p, p5, p6	exosome component 9	Q06265	yes	no	yes	no	no	yes	mRNA interactome	no evidence	no evidence
54464	ENSG00000114127	XRN1, SEP1	5'-3' exoribonuclease 1	Q8IZH2	yes	no	yes	no	no	yes	mRNA interactome	mRNA interactome	mRNA interactome
54542	ENSG00000056586	RC3H2, MNAB, RNF164	ring finger and CCCH-type domains 2	Q9HBD1	yes	no	yes	no	no	yes	mRNA interactome	mRNA interactome	mRNA interactome
54882	ENSG00000131503	ANKHD1, MASK, MASK1, PP2500, VBARP	ankyrin repeat and KH domain containing 1	Q8IWZ3	yes	no	yes	no	no	yes	mRNA interactome	mRNA interactome	no evidence
55035	ENSG00000198000	NOL8, C9orf34, NOP132, bA62C3.3, bA62C3.4	nucleolar protein 8	Q76FK4	yes	no	yes	no	no	yes	mRNA interactome	mRNA interactome	mRNA interactome
5514	ENSG00000204569, ENSG00000238104, ENSG00000231737, ENSG00000206489, ENSG00000230995, ENSG00000227804, ENSG00000235291	PPP1R10, CAT53, FB19, PNUTS, PP1R10, R111, p99	protein phosphatase 1 regulatory subunit 10	Q96QC0	yes	no	yes	no	no	yes	no evidence	mRNA interactome	no evidence
55178	ENSG00000171861	MRM3, RMTL1, RNMTL1	mitochondrial rRNA methyltransferase 3	Q9HC36	yes	no	yes	no	no	yes	mRNA interactome	mRNA interactome	mRNA interactome
55226	ENSG00000135372	NAT10, ALP, NET43	N-acetyltransferase 10	Q9H0A0	yes	no	yes	no	no	yes	mRNA interactome	mRNA interactome	mRNA interactome
55510	ENSG00000080007	DDX43, CT13, HAGE	DEAD-box helicase 43	Q9NXZ2	yes	no	yes	no	no	yes	no evidence	no evidence	mRNA interactome
55651	ENSG00000145912	NHP2, DKCB2, NHP2P, NOLA2	NHP2 ribonucleoprotein	Q9NX24	yes	no	yes	no	yes	yes	mRNA interactome	no evidence	mRNA interactome
56919	ENSG00000005100	DHX33, DDX33	DEAH-box helicase 33	Q9H6R0	yes	no	yes	no	no	yes	mRNA interactome	no evidence	no evidence
57062	ENSG00000089737, ENSG00000273761	DDX24	DEAD-box helicase 24	Q9GZR7	yes	no	yes	no	no	yes	mRNA interactome	mRNA interactome	mRNA interactome
5725	ENSG00000011304	PTBP1, HNRNP-I, HNRNPI, HNRPI, PTB, PTB-1, PTB-T, PTB2, PTB3, PTB4, pPTB	polypyrimidine tract binding protein 1	P26599	yes	no	yes	no	yes	yes	mRNA interactome	mRNA interactome	mRNA interactome
58155	ENSG00000117569	PTBP2, PTBLP, brPTB, nPTB	polypyrimidine tract binding protein 2	Q9UKA9	yes	no	yes	no	no	yes	mRNA interactome	mRNA interactome	mRNA interactome
6135	ENSG00000142676	RPL11, DBA7, GIG34, L11	ribosomal protein L11	P62913	yes	no	yes	no	no	yes	no evidence	mRNA interactome	mRNA interactome
6137	ENSG00000167526	RPL13, BBC1, D16S444E, D16S44E, L13	ribosomal protein L13	P26373	yes	no	yes	no	yes	yes	mRNA interactome	no evidence	mRNA interactome
6144	ENSG00000122026	RPL21, HYPT12, L21	ribosomal protein L21	P46778	yes	no	yes	no	yes	yes	mRNA interactome	mRNA interactome	mRNA interactome
6157	ENSG00000166441	RPL27A, L27A	ribosomal protein L27a	P46776	yes	no	yes	no	yes	yes	no evidence	mRNA interactome	mRNA interactome
6158	ENSG00000108107	RPL28, L28	ribosomal protein L28	P46779	yes	no	yes	no	yes	yes	mRNA interactome	no evidence	mRNA interactome
6173	ENSG00000241343	RPL36A, L36A, L44L, MIG6, RPL44	ribosomal protein L36a	P83881	yes	no	yes	no	no	yes	no evidence	mRNA interactome	no evidence
6206	ENSG00000112306	RPS12, S12	ribosomal protein S12	P25398	yes	no	yes	no	yes	yes	mRNA interactome	mRNA interactome	mRNA interactome
6224	ENSG00000008988	RPS20, S20	ribosomal protein S20	P60866	yes	no	yes	no	yes	yes	mRNA interactome	mRNA interactome	mRNA interactome
6228	ENSG00000186468	RPS23, S23	ribosomal protein S23	P62266	yes	no	yes	no	yes	yes	no evidence	mRNA interactome	mRNA interactome
6294	ENSG00000160633	SAFB, HAP, HET, SAB-B1, SAF-B, SAF-B1, SAFB1	scaffold attachment factor B	Q15424	yes	no	yes	no	yes	yes	mRNA interactome	mRNA interactome	mRNA interactome
6311	ENSG00000204842	ATXN2, ATX2, SCA2, TNRC13	ataxin 2	Q99700	yes	no	yes	no	no	yes	mRNA interactome	mRNA interactome	mRNA interactome
64092	ENSG00000155307	SAMSN1, HACS1, NASH1, SASH2, SH3D6B, SLy2	SAM domain, SH3 domain and nuclear localization signals 1	Q9NSI8	yes	no	yes	no	no	yes	mRNA interactome	no evidence	no evidence
6426	ENSG00000136450	SRSF1, ASF, SF2, SF2p33, SFRS1, SRp30a	serine and arginine rich splicing factor 1	Q07955	yes	no	yes	no	no	yes	mRNA interactome	mRNA interactome	mRNA interactome
64794	ENSG00000125485	DDX31, PPP1R25	DEAD-box helicase 31	Q9H8H2	yes	no	yes	no	no	yes	mRNA interactome	mRNA interactome	no evidence
64848	ENSG00000047188	YTHDC2, CAHL	YTH domain containing 2	Q9H6S0	yes	no	yes	no	no	yes	mRNA interactome	mRNA interactome	mRNA interactome
6924	ENSG00000011007	ELOA, SIII, SIII p110, TCEB3, TCEB3A	elongin A	Q14241	yes	no	yes	no	yes	no	NA	NA	NA
7536	ENSG00000168066	SF1, BBP, D11S636, MBBP, ZCCHC25, ZFM1, ZNF162	splicing factor 1	Q15637	yes	no	yes	no	yes	yes	mRNA interactome	mRNA interactome	mRNA interactome
7681	ENSG00000179455	MKRN3, CPPB2, D15S9, RNF63, ZFP127, ZNF127	makorin ring finger protein 3	Q13064	yes	no	yes	no	no	yes	no evidence	no evidence	mRNA interactome
79009	ENSG00000107625	DDX50, GU2, GUB, RH-II/GuB, mcdrh	DExD-box helicase 50	Q9BQ39	yes	no	yes	no	yes	yes	mRNA interactome	mRNA interactome	mRNA interactome
79039	ENSG00000123064	DDX54, DP97	DEAD-box helicase 54	Q8TDD1	yes	no	yes	no	yes	yes	mRNA interactome	mRNA interactome	candidate RNA binder
79171	ENSG00000126254	RBM42	RNA binding motif protein 42	Q9BTD8	yes	no	yes	no	no	yes	mRNA interactome	no evidence	mRNA interactome
7919	ENSG00000198563, ENSG00000225859, ENSG00000215425, ENSG00000235439, ENSG00000230624, ENSG00000225073, ENSG00000229496, ENSG00000237889	DDX39B, BAT1, D6S81E, UAP56	DExD-box helicase 39B	Q13838	yes	no	yes	no	no	yes	mRNA interactome, no evidence	no evidence, mRNA interactome	no evidence
8165	ENSG00000121057	AKAP1, AKAP, AKAP121, AKAP149, AKAP84, D-AKAP1, PPP1R43, PRKA1, SAKAP84, TDRD17	A-kinase anchoring protein 1	Q92667	yes	no	yes	no	no	yes	mRNA interactome	mRNA interactome	mRNA interactome
81892	ENSG00000119705	SLIRP, C14orf156, DC50, PD04872	SRA stem-loop interacting RNA binding protein	Q9GZT3	yes	no	yes	no	yes	yes	mRNA interactome	mRNA interactome	mRNA interactome
84206	ENSG00000183496	MEX3B, MEX-3B, RKHD3, RNF195	mex-3 RNA binding family member B	Q6ZN04	yes	no	yes	no	no	yes	no evidence	mRNA interactome	no evidence
84309	ENSG00000168101	NUDT16L1, SDOS	nudix hydrolase 16 like 1	Q9BRJ7	yes	no	yes	no	no	yes	no evidence	mRNA interactome	no evidence
85441	ENSG00000130589	HELZ2, PDIP-1, PRIC285	helicase with zinc finger 2	Q9BYK8	yes	no	yes	no	no	yes	mRNA interactome	mRNA interactome	candidate RNA binder
8886	ENSG00000088205	DDX18, MrDb	DEAD-box helicase 18	Q9NVP1	yes	no	yes	no	no	yes	mRNA interactome	mRNA interactome	mRNA interactome
9188	ENSG00000165732	DDX21, GUA, GURDB, RH-II/GU, RH-II/GuA	DExD-box helicase 21	Q9NR30	yes	no	yes	no	yes	yes	mRNA interactome	mRNA interactome	mRNA interactome
92312	ENSG00000254726	MEX3A, MEX-3A, RKHD4	mex-3 RNA binding family member A	A1L020	yes	no	yes	no	no	yes	no evidence	mRNA interactome	mRNA interactome
9584	ENSG00000131051	RBM39, CAPER, CAPERalpha, FSAP59, HCC1, RNPC2	RNA binding motif protein 39	Q14498	yes	no	yes	no	yes	yes	mRNA interactome	mRNA interactome	mRNA interactome
9667	ENSG00000130254	SAFB2	scaffold attachment factor B2	Q14151	yes	no	yes	no	no	yes	mRNA interactome	mRNA interactome	mRNA interactome
9698	ENSG00000134644	PUM1, HSPUM, PUMH, PUMH1, PUML1	pumilio RNA binding family member 1	Q14671	yes	no	yes	no	no	yes	mRNA interactome	mRNA interactome	no evidence
9728	ENSG00000138593	SECISBP2L, SBP2L, SLAN	SECIS binding protein 2 like	Q93073	yes	no	yes	no	no	yes	mRNA interactome	mRNA interactome	mRNA interactome
9733	ENSG00000075856	SART3, DSAP1, P100, RP11-13G14, TIP110, p110, p110(nrb)	squamous cell carcinoma antigen recognized by T-cells 3	Q15020	yes	no	yes	no	no	yes	mRNA interactome	mRNA interactome	no evidence
9904	ENSG00000122965	RBM19	RNA binding motif protein 19	Q9Y4C8	yes	no	yes	no	yes	yes	mRNA interactome	mRNA interactome	mRNA interactome
9939	ENSG00000265241	RBM8A, BOV-1A, BOV-1B, BOV-1C, C1DELq21.1, DEL1q21.1, MDS014, RBM8, RBM8B, TAR, Y14, ZNRP, ZRNP1	RNA binding motif protein 8A	Q9Y5S9	yes	no	yes	no	no	yes	no evidence	mRNA interactome	mRNA interactome
9987	ENSG00000152795	HNRNPDL, HNRNP, HNRPDL, JKTBP, JKTBP2, LGMD1G, laAUF1	heterogeneous nuclear ribonucleoprotein D like	O14979	yes	no	yes	no	yes	yes	mRNA interactome	mRNA interactome	mRNA interactome
9991	ENSG00000119314	PTBP3, ROD1	polypyrimidine tract binding protein 3	O95758	yes	no	yes	no	yes	yes	mRNA interactome	mRNA interactome	mRNA interactome
10409	ENSG00000176788	BASP1, CAP-23, CAP23, NAP-22, NAP22	brain abundant membrane attached signal protein 1	P80723	no	no	yes	no	yes	no	NA	NA	NA
10539	ENSG00000108010	GLRX3, GLRX4, GRX3, GRX4, PICOT, TXNL2, TXNL3	glutaredoxin 3	O76003	no	no	yes	no	no	yes	mRNA interactome	no evidence	candidate RNA binder
10813	ENSG00000156697	UTP14A, NYCO16, SDCCAG16, dJ537K23.3	UTP14A small subunit processome component	Q9BVJ6	no	no	yes	no	no	yes	mRNA interactome	mRNA interactome	mRNA interactome
10988	ENSG00000111142	METAP2, MAP2, MNPEP, p67eIF2	methionyl aminopeptidase 2	P50579	no	no	yes	no	no	yes	mRNA interactome	no evidence	no evidence
11231	ENSG00000025796	SEC63, DNAJC23, ERdj2, PCLD2, PRO2507, SEC63L	SEC63 homolog, protein translocation regulator	Q9UGP8	no	no	yes	no	no	yes	mRNA interactome	no evidence	mRNA interactome
117159	ENSG00000161634	DCD, AIDD, DCD-1, DSEP, HCAP, PIF	dermcidin	P81605	no	no	yes	no	no	yes	mRNA interactome	no evidence	no evidence
174	ENSG00000081051	AFP, AFPD, FETA, HPAFP	alpha fetoprotein	P02771	no	no	yes	no	no	yes	no evidence	no evidence	mRNA interactome
1854	ENSG00000128951	DUT, dUTPase	deoxyuridine triphosphatase	P33316	no	no	yes	no	no	yes	mRNA interactome	no evidence	no evidence
1915	ENSG00000156508	EEF1A1, CCS-3, CCS3, EE1A1, EEF-1, EEF1A, EF-Tu, EF1A, GRAF-1EF, HNGC:16303, LENG7, PTI1, eEF1A-1	eukaryotic translation elongation factor 1 alpha 1	P68104	no	no	yes	no	no	yes	mRNA interactome	mRNA interactome	mRNA interactome
1939	ENSG00000143486	EIF2D, HCA56, LGTN	eukaryotic translation initiation factor 2D	P41214	no	no	yes	no	no	yes	no evidence	no evidence	mRNA interactome
2197	ENSG00000149806	FAU, FAU1, Fub1, Fubi, MNSFbeta, RPS30, S30, asr1	FAU, ubiquitin like and ribosomal protein S30 fusion	P35544	no	no	yes	no	no	yes	no evidence	mRNA interactome	mRNA interactome
22794	ENSG00000108349	CASC3, BTZ, MLN51	cancer susceptibility 3	O15234	no	no	yes	no	no	yes	mRNA interactome	mRNA interactome	mRNA interactome
23196	ENSG00000048828	FAM120A, C9orf10, HBVPTPAP, OSSA	family with sequence similarity 120A	Q9NZB2	no	no	yes	no	yes	yes	mRNA interactome	mRNA interactome	mRNA interactome
23215	ENSG00000117523	PRRC2C, BAT2-iso, BAT2D1, BAT2L2, XTP2	proline rich coiled-coil 2C	Q9Y520	no	no	yes	no	yes	yes	mRNA interactome	mRNA interactome	mRNA interactome
23246	ENSG00000261236	BOP1	block of proliferation 1	Q14137	no	no	yes	no	no	yes	mRNA interactome	no evidence	no evidence
23481	ENSG00000100029	PES1, PES	pescadillo ribosomal biogenesis factor 1	O00541	no	no	yes	no	no	yes	mRNA interactome	mRNA interactome	mRNA interactome
23644	ENSG00000038358	EDC4, GE1, Ge-1, HEDL5, HEDLS, RCD-8, RCD8	enhancer of mRNA decapping 4	Q6P2E9	no	no	yes	no	no	yes	no evidence	no evidence	mRNA interactome
25962	ENSG00000164944	KIAA1429, MSTP054, fSAP121	KIAA1429	Q69YN4	no	no	yes	no	no	yes	no evidence	mRNA interactome	no evidence
26097	ENSG00000160679	CHTOP, C10orf77, C1orf77, FL-SRAG, FOP, SRAG, SRAG-3, SRAG-5, pp7704	chromatin target of PRMT1	Q9Y3Y2	no	no	yes	no	yes	yes	mRNA interactome	mRNA interactome	mRNA interactome
26354	ENSG00000163938	GNL3, C77032, E2IG3, NNP47, NS	G protein nucleolar 3	Q9BVP2	no	no	yes	no	no	yes	mRNA interactome	mRNA interactome	no evidence
27043	ENSG00000141456	PELP1, MNAR, P160	proline, glutamate and leucine rich protein 1	Q8IZL8	no	no	yes	no	no	yes	mRNA interactome	no evidence	mRNA interactome
27340	ENSG00000120800	UTP20, 1A6/DRIM, DRIM	UTP20, small subunit processome component	O75691	no	no	yes	no	no	yes	mRNA interactome	mRNA interactome	mRNA interactome
27350	ENSG00000244509	APOBEC3C, A3C, APOBEC1L, ARDC2, ARDC4, ARP5, PBI, bK150C2.3	apolipoprotein B mRNA editing enzyme catalytic subunit 3C	Q9NRW3	no	no	yes	no	no	yes	mRNA interactome	mRNA interactome	no evidence
2804	ENSG00000173230	GOLGB1, GCP, GCP372, GOLIM1	golgin B1	Q14789	no	no	yes	no	no	yes	mRNA interactome	no evidence	no evidence
284119	ENSG00000177469	CAVIN1, CAVIN, CGL4, FKSG13, PTRF, cavin-1	caveolae associated protein 1	Q6NZI2	no	no	yes	no	no	yes	mRNA interactome	no evidence	no evidence
2896	ENSG00000030582	GRN, CLN11, GEP, GP88, PCDGF, PEPI, PGRN	granulin precursor	P28799	no	no	yes	no	yes	yes	mRNA interactome	no evidence	no evidence
2961	ENSG00000197265	GTF2E2, FE, TF2E2, TFIIE-B, TTD6	general transcription factor IIE subunit 2	P29084	no	no	yes	no	no	yes	mRNA interactome	no evidence	no evidence
29889	ENSG00000134697	GNL2, HUMAUANTIG, NGP1, Ngp-1, Nog2, Nug2	G protein nucleolar 2	Q13823	no	no	yes	no	yes	yes	mRNA interactome	mRNA interactome	mRNA interactome
29997	ENSG00000105373	NOP53, GLTSCR2, PICT-1, PICT1	NOP53 ribosome biogenesis factor	Q9NZM5	no	no	yes	no	no	yes	mRNA interactome	mRNA interactome	no evidence
3006	ENSG00000187837	HIST1H1C, H1.2, H1C, H1F2, H1s-1	histone cluster 1 H1 family member c	P16403	no	no	yes	no	yes	yes	mRNA interactome	mRNA interactome	no evidence
3068	ENSG00000143321	HDGF, HMG1L2	heparin binding growth factor	P51858	no	no	yes	no	no	yes	mRNA interactome	no evidence	mRNA interactome
3151	ENSG00000198830	HMGN2, HMG17	high mobility group nucleosomal binding domain 2	P05204	no	no	yes	no	no	yes	no evidence	mRNA interactome	no evidence
327	ENSG00000164062	APEH, AARE, ACPH, APH, D3F15S2, D3S48E, DNF15S2, OPH	acylaminoacyl-peptide hydrolase	P13798	no	no	yes	no	no	yes	mRNA interactome	no evidence	no evidence
372	ENSG00000095139	ARCN1, COPD, SRMMD	archain 1	P48444	no	no	yes	no	no	yes	mRNA interactome	no evidence	no evidence
38	ENSG00000075239	ACAT1, ACAT, MAT, T2, THIL	acetyl-CoA acetyltransferase 1	P24752	no	no	yes	no	yes	no	NA	NA	NA
3930	ENSG00000143815	LBR, DHCR14B, LMN2R, PHA, TDRD18	lamin B receptor	Q14739	no	no	yes	no	no	yes	no evidence	mRNA interactome	no evidence
4076	ENSG00000135387	CAPRIN1, GPIAP1, GPIP137, GRIP137, M11S1, RNG105, p137GPI	cell cycle associated protein 1	Q14444	no	no	yes	no	yes	yes	mRNA interactome	mRNA interactome	mRNA interactome
4143	ENSG00000151224	MAT1A, MAT, MATA1, SAMS, SAMS1	methionine adenosyltransferase 1A	Q00266	no	no	yes	no	yes	no	NA	NA	NA
4144	ENSG00000168906	MAT2A, MATA2, MATII, SAMS2	methionine adenosyltransferase 2A	P31153	no	no	yes	no	yes	no	NA	NA	NA
4676	ENSG00000205531, ENSG00000273562	NAP1L4, NAP1L4b, NAP2, NAP2L, hNAP2	nucleosome assembly protein 1 like 4	Q99733	no	no	yes	no	no	yes	mRNA interactome	no evidence	mRNA interactome
48	ENSG00000122729	ACO1, ACONS, HEL60, IREB1, IREBP, IREBP1, IRP1	aconitase 1	P21399	no	no	yes	no	no	yes	no evidence	no evidence	mRNA interactome
488	ENSG00000174437	ATP2A2, ATP2B, DAR, DD, SERCA2	ATPase sarcoplasmic/endoplasmic reticulum Ca2+ transporting 2	P16615	no	no	yes	no	no	yes	no evidence	no evidence	mRNA interactome
4969	ENSG00000106809	OGN, OG, OIF, SLRR3A	osteoglycin	P20774	no	no	yes	no	yes	no	NA	NA	NA
498	ENSG00000152234	ATP5A1, ATP5A, ATP5AL2, ATPM, COXPD22, HEL-S-123m, MC5DN4, MOM2, OMR, ORM, hATP1	ATP synthase, H+ transporting, mitochondrial F1 complex, alpha subunit 1, cardiac muscle	P25705	no	no	yes	no	yes	yes	mRNA interactome	no evidence	candidate RNA binder
51191	ENSG00000138646	HERC5, CEB1, CEBP1	HECT and RLD domain containing E3 ubiquitin protein ligase 5	Q9UII4	no	no	yes	no	no	yes	mRNA interactome	no evidence	no evidence
51292	ENSG00000100938	GMPR2, GMPR 2	guanosine monophosphate reductase 2	H0YNJ6	no	no	yes	no	yes	no	NA	NA	NA
51340	ENSG00000101343	CRNKL1, CLF, CRN, Clf1, HCRN, MSTP021, SYF3	crooked neck pre-mRNA splicing factor 1	Q9BZJ0	no	no	yes	no	no	yes	no evidence	mRNA interactome	no evidence
51406	ENSG00000225921	NOL7, C6orf90, PQBP3, RARG-1, dJ223E5.2	nucleolar protein 7	Q9UMY1	no	no	yes	no	no	yes	mRNA interactome	no evidence	mRNA interactome
51523	ENSG00000171604	CXXC5, CF5, HSPC195, RINF, WID	CXXC finger protein 5	Q7LFL8	no	no	yes	no	yes	no	NA	NA	NA
51535	ENSG00000134283	PPHLN1, CR, HSPC206, HSPC232	periphilin 1	Q8NEY8	no	no	yes	no	no	yes	mRNA interactome	mRNA interactome	mRNA interactome
51637	ENSG00000087302	C14orf166, CGI-99, CGI99, CLE, CLE7, LCRP369, RLLM1, hCLE1	chromosome 14 open reading frame 166	Q9Y224	no	no	yes	no	no	yes	mRNA interactome	no evidence	mRNA interactome
51747	ENSG00000108848	LUC7L3, CRA, CREAP-1, CROP, LUC7A, OA48-18, hLuc7A	LUC7 like 3 pre-mRNA splicing factor	O95232	no	no	yes	no	no	yes	mRNA interactome	mRNA interactome	no evidence
54433	ENSG00000109534	GAR1, NOLA1	GAR1 ribonucleoprotein	Q9NY12	no	no	yes	no	no	yes	mRNA interactome	mRNA interactome	mRNA interactome
56342	ENSG00000130810	PPAN, BXDC3, SSF, SSF-1, SSF1, SSF2	peter pan homolog (Drosophila)	Q9NQ55	no	no	yes	no	no	yes	mRNA interactome	mRNA interactome	no evidence
57535	ENSG00000116299	KIAA1324, EIG121	KIAA1324	Q6UXG2	no	no	yes	no	no	yes	mRNA interactome	no evidence	no evidence
57727	ENSG00000124160	NCOA5, CIA, bA465L10.6	nuclear receptor coactivator 5	Q9HCD5	no	no	yes	no	no	yes	no evidence	mRNA interactome	no evidence
5813	ENSG00000185129	PURA, MRD31, PUR-ALPHA, PUR1, PURALPHA	purine rich element binding protein A	Q00577	no	no	yes	no	yes	yes	mRNA interactome	mRNA interactome	mRNA interactome
58477	ENSG00000144867	SRPRB, APMCF1	SRP receptor beta subunit	Q9Y5M8	no	no	yes	no	yes	no	NA	NA	NA
6046	ENSG00000204256, ENSG00000235307, ENSG00000234704, ENSG00000230678, ENSG00000234507, ENSG00000215077, ENSG00000236227	BRD2, BRD2-IT1, D6S113E, FSH, FSRG1, NAT, O27.1.1, RING3, RNF3	bromodomain containing 2	P25440	no	no	yes	no	yes	no	NA	NA	NA
60528	ENSG00000006744	ELAC2, COXPD17, ELC2, HPC2	elaC ribonuclease Z 2	Q9BQ52	no	no	yes	no	yes	yes	mRNA interactome	mRNA interactome	mRNA interactome
6100	ENSG00000164610	RP9, PAP-1, PAP1	retinitis pigmentosa 9 (autosomal dominant)	Q8TA86	no	no	yes	no	no	yes	no evidence	mRNA interactome	no evidence
64215	ENSG00000136770	DNAJC1, DNAJL1, ERdj1, HTJ1, MTJ1	DnaJ heat shock protein family (Hsp40) member C1	Q96KC8	no	no	yes	no	yes	no	NA	NA	NA
64434	ENSG00000146909	NOM1, C7orf3, PPP1R113, SGD1	nucleolar protein with MIF4G domain 1	Q5C9Z4	no	no	yes	no	no	yes	no evidence	mRNA interactome	mRNA interactome
6767	ENSG00000100380	ST13, AAG2, FAM10A1, FAM10A4, HIP, HOP, HSPABP, HSPABP1, P48, PRO0786, SNC6	ST13, Hsp70 interacting protein	P50502	no	no	yes	no	yes	no	NA	NA	NA
6876	ENSG00000149591	TAGLN, SM22, SMCC, TAGLN1, WS3-10	transgelin	Q01995	no	no	yes	no	yes	no	NA	NA	NA
689	ENSG00000145741	BTF3, BETA-NAC, BTF3a, BTF3b, NACB	basic transcription factor 3	P20290	no	no	yes	no	no	yes	mRNA interactome	mRNA interactome	mRNA interactome
6902	ENSG00000171530	TBCA	tubulin folding cofactor A	O75347	no	no	yes	no	no	yes	no evidence	mRNA interactome	no evidence
6942	ENSG00000100207, ENSG00000280467, ENSG00000281897, ENSG00000283026, ENSG00000282892, ENSG00000283681, ENSG00000262024, ENSG00000276461	TCF20, AR1, SPBP, TCF-20	transcription factor 20	Q9UGU0	no	no	yes	no	no	yes	mRNA interactome	no evidence	no evidence
705	ENSG00000112578	BYSL, BYSTIN	bystin like	Q13895	no	no	yes	no	no	yes	mRNA interactome	no evidence	mRNA interactome
7165	ENSG00000101150	TPD52L2, D54, TPD54	tumor protein D52 like 2	O43399	no	no	yes	no	no	yes	mRNA interactome	no evidence	candidate RNA binder
7203	ENSG00000163468	CCT3, CCT-gamma, CCTG, PIG48, TCP-1-gamma, TRIC5	chaperonin containing TCP1 subunit 3	P49368	no	no	yes	no	no	yes	no evidence	mRNA interactome	candidate RNA binder
728642	ENSG00000008128	CDK11A, CDC2L2, CDC2L3, CDK11-p110, CDK11-p46, CDK11-p58, PITSLRE, p58GTA	cyclin dependent kinase 11A	Q9UQ88	no	no	yes	no	no	yes	no evidence	mRNA interactome	no evidence
7295	ENSG00000136810	TXN, TRDX, TRX, TRX1	thioredoxin	P10599	no	no	yes	no	yes	yes	mRNA interactome	mRNA interactome	mRNA interactome
7873	ENSG00000145050	MANF, ARMET, ARP	mesencephalic astrocyte derived neurotrophic factor	P55145	no	no	yes	no	yes	yes	mRNA interactome	no evidence	no evidence
79753	ENSG00000163877	SNIP1, PML1, PMRED	Smad nuclear interacting protein 1	Q8TAD8	no	no	yes	no	no	yes	mRNA interactome	no evidence	no evidence
8125	ENSG00000140350	ANP32A, C15orf1, HPPCn, I1PP2A, LANP, MAPM, PHAP1, PHAPI, PP32	acidic nuclear phosphoprotein 32 family member A	P39687	no	no	yes	no	no	yes	no evidence	mRNA interactome	no evidence
81550	ENSG00000083544	TDRD3	tudor domain containing 3	Q9H7E2	no	no	yes	no	no	yes	mRNA interactome	mRNA interactome	mRNA interactome
81887	ENSG00000001497	LAS1L, Las1-like, WTS, dJ475B7.2	LAS1 like, ribosome biogenesis factor	Q9Y4W2	no	no	yes	no	no	yes	mRNA interactome	mRNA interactome	mRNA interactome
83743	ENSG00000105447	GRWD1, CDW4, GRWD, RRB1, WDR28	glutamate rich WD repeat containing 1	Q9BQ67	no	no	yes	no	yes	yes	mRNA interactome	mRNA interactome	no evidence
84223	ENSG00000114473	IQCG, CFAP122, DRC9	IQ motif containing G	Q9H095	no	no	yes	no	yes	no	NA	NA	NA
84324	ENSG00000205323	SARNP, CIP29, HCC1, HSPC316, THO1	SAP domain containing ribonucleoprotein	P82979	no	no	yes	no	no	yes	mRNA interactome	mRNA interactome	mRNA interactome
8672	ENSG00000075151	EIF4G3, eIF-4G 3, eIF4G 3, eIF4GII	eukaryotic translation initiation factor 4 gamma 3	O43432	no	no	yes	no	no	yes	mRNA interactome	mRNA interactome	mRNA interactome
8894	ENSG00000125977	EIF2S2, EIF2, EIF2B, EIF2beta, PPP1R67, eIF-2-beta	eukaryotic translation initiation factor 2 subunit beta	P20042	no	no	yes	no	yes	yes	mRNA interactome	mRNA interactome	mRNA interactome
91582	ENSG00000187051	RPS19BP1, AROS, S19BP	ribosomal protein S19 binding protein 1	Q86WX3	no	no	yes	no	no	yes	mRNA interactome	mRNA interactome	mRNA interactome
9277	ENSG00000227057, ENSG00000206284, ENSG00000204221, ENSG00000236222, ENSG00000226916	WDR46, BING4, C6orf11, FP221, UTP7	WD repeat domain 46	O15213	no	no	yes	no	no	yes	no evidence, mRNA interactome	mRNA interactome, no evidence	no evidence
9567	ENSG00000100226	GTPBP1, GP-1, GP1, HSPC018	GTP binding protein 1	O00178	no	no	yes	no	no	yes	mRNA interactome	no evidence	no evidence
9790	ENSG00000165733	BMS1, ACC, BMS1L	BMS1, ribosome biogenesis factor	Q14692	no	no	yes	no	yes	yes	mRNA interactome	mRNA interactome	mRNA interactome
10146	ENSG00000145907	G3BP1, G3BP, HDH-VIII	G3BP stress granule assembly factor 1	Q13283	yes	no	no	yes	yes	yes	mRNA interactome	mRNA interactome	mRNA interactome
10270	ENSG00000105127	AKAP8, AKAP 95, AKAP-8, AKAP-95, AKAP95	A-kinase anchoring protein 8	O43823	yes	no	no	yes	no	yes	mRNA interactome	mRNA interactome	mRNA interactome
103	ENSG00000160710	ADAR, ADAR1, AGS6, DRADA, DSH, DSRAD, G1P1, IFI-4, IFI4, K88DSRBP, P136	adenosine deaminase, RNA specific	P55265	yes	no	no	yes	yes	yes	mRNA interactome	mRNA interactome	mRNA interactome
104	ENSG00000197381	ADARB1, ADAR2, DRABA2, DRADA2, RED1	adenosine deaminase, RNA specific B1	P78563	yes	no	no	yes	no	yes	no evidence	mRNA interactome	no evidence
10432	ENSG00000239306	RBM14, COAA, PSP2, SIP, SYTIP1, TMEM137	RNA binding motif protein 14	Q96PK6	yes	no	no	yes	yes	yes	mRNA interactome	mRNA interactome	mRNA interactome
10521	ENSG00000100201	DDX17, P72, RH70	DEAD-box helicase 17	Q92841	yes	no	no	yes	yes	yes	mRNA interactome	mRNA interactome	mRNA interactome
10657	ENSG00000121774	KHDRBS1, Sam68, p62, p68	KH RNA binding domain containing, signal transduction associated 1	Q07666	yes	no	no	yes	no	yes	mRNA interactome	mRNA interactome	mRNA interactome
10884	ENSG00000112996	MRPS30, MRP-S30, PAP, PDCD9, S30mt	mitochondrial ribosomal protein S30	Q9NP92	yes	no	no	yes	no	yes	mRNA interactome	no evidence	candidate RNA binder
10921	ENSG00000205937	RNPS1, E5.1	RNA binding protein with serine rich domain 1	Q15287	yes	no	no	yes	no	yes	mRNA interactome	mRNA interactome	no evidence
10949	ENSG00000177733	HNRNPA0, HNRPA0	heterogeneous nuclear ribonucleoprotein A0	Q13151	yes	no	no	yes	yes	yes	mRNA interactome	mRNA interactome	mRNA interactome
10973	ENSG00000112249	ASCC3, ASC1p200, HELIC1, RNAH	activating signal cointegrator 1 complex subunit 3	Q8N3C0	yes	no	no	yes	no	yes	no evidence	mRNA interactome	mRNA interactome
1107	ENSG00000170004	CHD3, Mi-2a, Mi2-ALPHA, ZFH	chromodomain helicase DNA binding protein 3	Q12873	yes	no	no	yes	no	yes	mRNA interactome	no evidence	no evidence
11097	ENSG00000136243	NUPL2, CG1, NLP-1, NLP_1, hCG1	nucleoporin like 2	O15504	yes	no	no	yes	no	yes	no evidence	mRNA interactome	candidate RNA binder
132864	ENSG00000137449, ENSG00000283087	CPEB2, CPE-BP2, CPEB-2, hCPEB-2	cytoplasmic polyadenylation element binding protein 2	Q7Z5Q1	yes	no	no	yes	no	yes	mRNA interactome	mRNA interactome	no evidence
149041	ENSG00000135870	RC3H1, RNF198, ROQUIN	ring finger and CCCH-type domains 1	Q5TC82	yes	no	no	yes	no	yes	mRNA interactome	mRNA interactome	mRNA interactome
16	ENSG00000090861	AARS, CMT2N, EIEE29	alanyl-tRNA synthetase	P49588	yes	no	no	yes	no	yes	no evidence	no evidence	mRNA interactome
192669	ENSG00000126070	AGO3, EIF2C3	argonaute 3, RISC catalytic component	Q9H9G7	yes	no	no	yes	yes	yes	mRNA interactome	mRNA interactome	no evidence
1938	ENSG00000167658	EEF2, EEF-2, EF-2, EF2, SCA26	eukaryotic translation elongation factor 2	P13639	yes	no	no	yes	yes	yes	mRNA interactome	mRNA interactome	mRNA interactome
1965	ENSG00000134001	EIF2S1, EIF-2, EIF-2A, EIF-2alpha, EIF2, EIF2A	eukaryotic translation initiation factor 2 subunit alpha	P05198	yes	no	no	yes	no	yes	mRNA interactome	mRNA interactome	mRNA interactome
22985	ENSG00000100813	ACIN1, ACINUS, ACN, fSAP152	apoptotic chromatin condensation inducer 1	Q9UKV3	yes	no	no	yes	no	yes	mRNA interactome	mRNA interactome	mRNA interactome
23112	ENSG00000100354	TNRC6B	trinucleotide repeat containing 6B	Q9UPQ9	yes	no	no	yes	no	yes	mRNA interactome	no evidence	mRNA interactome
23212	ENSG00000179041	RRS1	ribosome biogenesis regulator homolog	Q15050	yes	no	no	yes	no	yes	mRNA interactome	mRNA interactome	candidate RNA binder
23378	ENSG00000132275	RRP8, KIAA0409, NML	ribosomal RNA processing 8, methyltransferase, homolog (yeast)	O43159	yes	no	no	yes	no	yes	mRNA interactome	mRNA interactome	mRNA interactome
23521	ENSG00000142541	RPL13A, L13A, TSTA1	ribosomal protein L13a	P40429	yes	no	no	yes	no	yes	mRNA interactome	no evidence	mRNA interactome
23543	ENSG00000100320, ENSG00000277564	RBFOX2, FOX2, Fox-2, HNRBP2, HRNBP2, RBM9, RTA, dJ106I20.3, fxh	RNA binding protein, fox-1 homolog 2	O43251	yes	no	no	yes	no	yes	mRNA interactome	mRNA interactome	mRNA interactome
23567	ENSG00000113761	ZNF346, JAZ, Zfp346	zinc finger protein 346	Q9UL40	yes	no	no	yes	no	yes	no evidence	mRNA interactome	no evidence
25946	ENSG00000161642	ZNF385A, HZF, RZF, ZFP385, ZNF385	zinc finger protein 385A	Q96PM9	yes	no	no	yes	no	yes	no evidence	mRNA interactome	no evidence
26057	ENSG00000132466	ANKRD17, GTAR, MASK2, NY-BR-16	ankyrin repeat domain 17	O75179	yes	no	no	yes	no	yes	mRNA interactome	no evidence	mRNA interactome
27327	ENSG00000090905	TNRC6A, CAGH26, GW1, GW182, TNRC6	trinucleotide repeat containing 6A	Q8NDV7	yes	no	no	yes	no	yes	no evidence	mRNA interactome	mRNA interactome
3069	ENSG00000115677	HDLBP, HBP, PRO2900, VGL	high density lipoprotein binding protein	Q00341	yes	no	no	yes	yes	yes	mRNA interactome	mRNA interactome	mRNA interactome
3182	ENSG00000197451	HNRNPAB, ABBP1, HNRPAB	heterogeneous nuclear ribonucleoprotein A/B	Q99729	yes	no	no	yes	yes	yes	mRNA interactome	mRNA interactome	mRNA interactome
3433	ENSG00000119922	IFIT2, G10P2, GARG-39, IFI-54, IFI-54K, IFI54, IFIT-2, ISG-54 K, ISG-54K, ISG54, P54, cig42	interferon induced protein with tetratricopeptide repeats 2	P09913	yes	no	no	yes	no	yes	mRNA interactome	no evidence	no evidence
4736	ENSG00000198755	RPL10A, CSA19, Csa-19, L10A, NEDD6	ribosomal protein L10a	P62906	yes	no	no	yes	yes	yes	mRNA interactome	mRNA interactome	mRNA interactome
4850	ENSG00000080802	CNOT4, CLONE243, NOT4, NOT4H	CCR4-NOT transcription complex subunit 4	O95628	yes	no	no	yes	no	yes	no evidence	mRNA interactome	mRNA interactome
5093	ENSG00000169564	PCBP1, HEL-S-85, HNRPE1, HNRPX, hnRNP-E1, hnRNP-X	poly(rC) binding protein 1	Q15365	yes	no	no	yes	yes	yes	mRNA interactome	mRNA interactome	mRNA interactome
51776	ENSG00000091436	MAP3K20, AZK, MLK7, MLT, MLTK, MLTKalpha, MLTKbeta, MRK, SFMMP, ZAK, mlklak, pk	mitogen-activated protein kinase kinase kinase 20	Q9NYL2	yes	no	no	yes	no	yes	mRNA interactome	mRNA interactome	no evidence
5431	ENSG00000047315	POLR2B, POL2RB, RPB2, hRPB140	RNA polymerase II subunit B	P30876	yes	no	no	yes	no	yes	mRNA interactome	mRNA interactome	mRNA interactome
54505	ENSG00000067248	DHX29, DDX29	DExH-box helicase 29	Q7Z478	yes	no	no	yes	no	yes	no evidence	mRNA interactome	mRNA interactome
55854	ENSG00000065548	ZC3H15, HT010, LEREPO4, MSTP012	zinc finger CCCH-type containing 15	Q8WU90	yes	no	no	yes	no	yes	mRNA interactome	mRNA interactome	mRNA interactome
56829	ENSG00000105939	ZC3HAV1, ARTD13, FLB6421, PARP13, ZAP, ZC3H2, ZC3HDC2	zinc finger CCCH-type containing, antiviral 1	Q7Z2W4	yes	no	no	yes	yes	yes	mRNA interactome	mRNA interactome	mRNA interactome
58517	ENSG00000119707	RBM25, NET52, RED120, RNPC7, S164, Snu71, fSAP94	RNA binding motif protein 25	P49756	yes	no	no	yes	no	yes	mRNA interactome	mRNA interactome	mRNA interactome
5936	ENSG00000173933	RBM4, LARK, RBM4A, ZCCHC21, ZCRB3A	RNA binding motif protein 4	Q9BWF3	yes	no	no	yes	yes	yes	mRNA interactome	mRNA interactome	mRNA interactome
6124	ENSG00000174444	RPL4, L4	ribosomal protein L4	P36578	yes	no	no	yes	yes	yes	mRNA interactome	mRNA interactome	candidate RNA binder
6129	ENSG00000147604	RPL7, L7, humL7-1	ribosomal protein L7	P18124	yes	no	no	yes	no	yes	mRNA interactome	mRNA interactome	mRNA interactome
6130	ENSG00000148303, ENSG00000280858	RPL7A, L7A, SURF3, TRUP	ribosomal protein L7a	P62424	yes	no	no	yes	yes	yes	mRNA interactome	mRNA interactome	mRNA interactome
6132	ENSG00000161016	RPL8, L8	ribosomal protein L8	P62917	yes	no	no	yes	no	yes	mRNA interactome	mRNA interactome	mRNA interactome
6138	ENSG00000174748	RPL15, DBA12, EC45, L15, RPL10, RPLY10, RPYL10	ribosomal protein L15	P61313	yes	no	no	yes	yes	yes	mRNA interactome	mRNA interactome	mRNA interactome
6143	ENSG00000108298	RPL19, L19	ribosomal protein L19	P84098	yes	no	no	yes	yes	yes	mRNA interactome	no evidence	mRNA interactome
6147	ENSG00000198242	RPL23A, L23A, MDA20	ribosomal protein L23a	P62750	yes	no	no	yes	no	yes	mRNA interactome	mRNA interactome	mRNA interactome
6156	ENSG00000156482	RPL30, L30	ribosomal protein L30	P62888	yes	no	no	yes	yes	yes	mRNA interactome	mRNA interactome	mRNA interactome
6159	ENSG00000162244	RPL29, HIP, HUMRPL29, L29, RPL29P10, RPL29_3_370	ribosomal protein L29	P47914	yes	no	no	yes	no	yes	mRNA interactome	mRNA interactome	mRNA interactome
6160	ENSG00000071082	RPL31, L31	ribosomal protein L31	P62899	yes	no	no	yes	no	yes	mRNA interactome	no evidence	mRNA interactome
6175	ENSG00000089157	RPLP0, L10E, LP0, P0, PRLP0, RPP0	ribosomal protein lateral stalk subunit P0	P05388	yes	no	no	yes	no	yes	mRNA interactome	mRNA interactome	mRNA interactome
6181	ENSG00000177600	RPLP2, D11S2243E, LP2, P2, RPP2	ribosomal protein lateral stalk subunit P2	P05387	yes	no	no	yes	yes	no	NA	NA	NA
6187	ENSG00000140988	RPS2, LLREP3, S2	ribosomal protein S2	P15880	yes	no	no	yes	yes	yes	mRNA interactome	mRNA interactome	mRNA interactome
6189	ENSG00000145425	RPS3A, FTE1, MFTL, S3A	ribosomal protein S3A	P61247	yes	no	no	yes	yes	yes	mRNA interactome	mRNA interactome	mRNA interactome
6191	ENSG00000198034	RPS4X, CCG2, DXS306, RPS4, S4, SCAR, SCR10	ribosomal protein S4, X-linked	P62701	yes	no	no	yes	no	yes	mRNA interactome	mRNA interactome	no evidence
6201	ENSG00000171863	RPS7, DBA8, S7	ribosomal protein S7	P62081	yes	no	no	yes	no	yes	mRNA interactome	mRNA interactome	mRNA interactome
6205	ENSG00000142534	RPS11, S11	ribosomal protein S11	P62280	yes	no	no	yes	no	yes	mRNA interactome	no evidence	mRNA interactome
6207	ENSG00000110700	RPS13, S13	ribosomal protein S13	P62277	yes	no	no	yes	yes	yes	no evidence	mRNA interactome	mRNA interactome
6218	ENSG00000182774, ENSG00000278229	RPS17, DBA4, RPS17L, RPS17L1, RPS17L2, S17	ribosomal protein S17	P0CW22	yes	no	no	yes	no	yes	mRNA interactome	no evidence	no evidence
6222	ENSG00000231500, ENSG00000223367, ENSG00000096150, ENSG00000235650, ENSG00000226225, ENSG00000227794	RPS18, D6S218E, HKE3, KE-3, KE3, S18	ribosomal protein S18	P62269	yes	no	no	yes	no	yes	mRNA interactome, no evidence	no evidence, mRNA interactome	no evidence
6231	ENSG00000197728	RPS26, DBA10, S26	ribosomal protein S26	P62854	yes	no	no	yes	yes	yes	mRNA interactome	mRNA interactome	mRNA interactome
6431	ENSG00000124193	SRSF6, B52, HEL-S-91, SFRS6, SRP55	serine and arginine rich splicing factor 6	Q13247	yes	no	no	yes	yes	yes	mRNA interactome	mRNA interactome	mRNA interactome
64975	ENSG00000182154	MRPL41, BMRP, MRP-L27, MRPL27, PIG3, RPML27	mitochondrial ribosomal protein L41	Q8IXM3	yes	no	no	yes	no	yes	mRNA interactome	mRNA interactome	mRNA interactome
6651	ENSG00000159140	SON, BASS1, C21orf50, DBP-5, NREBP, SON3, TOKIMS	SON DNA binding protein	P18583	yes	no	no	yes	no	yes	mRNA interactome	mRNA interactome	mRNA interactome
6832	ENSG00000156502	SUPV3L1, SUV3	Suv3 like RNA helicase	Q8IYB8	yes	no	no	yes	no	yes	mRNA interactome	mRNA interactome	mRNA interactome
7072	ENSG00000116001	TIA1, TIA-1, WDM	TIA1 cytotoxic granule associated RNA binding protein	P31483	yes	no	no	yes	yes	yes	mRNA interactome	mRNA interactome	mRNA interactome
7073	ENSG00000151923	TIAL1, TCBP, TIAR	TIA1 cytotoxic granule associated RNA binding protein like 1	Q01085	yes	no	no	yes	yes	yes	mRNA interactome	mRNA interactome	mRNA interactome
7415	ENSG00000165280	VCP, ALS14, CDC48, CMT2Y, HEL-220, HEL-S-70, IBMPFD, IBMPFD1, TERA, p97	valosin containing protein	P55072	yes	no	no	yes	yes	yes	no evidence	mRNA interactome	mRNA interactome
7458	ENSG00000106682	EIF4H, WBSCR1, WSCR1, eIF-4H	eukaryotic translation initiation factor 4H	Q15056	yes	no	no	yes	yes	yes	mRNA interactome	mRNA interactome	mRNA interactome
7756	ENSG00000010244	ZNF207, BuGZ, hBuGZ	zinc finger protein 207	O43670	yes	no	no	yes	no	yes	no evidence	mRNA interactome	no evidence
7936	ENSG00000204356, ENSG00000206268, ENSG00000233801, ENSG00000206357, ENSG00000231044, ENSG00000229363	NELFE, D6S45, NELF-E, RD, RDBP, RDP	negative elongation factor complex member E	P18615	yes	no	no	yes	no	yes	mRNA interactome	no evidence	no evidence
79811	ENSG00000137776	SLTM, Met	SAFB like transcription modulator	Q9NWH9	yes	no	no	yes	yes	yes	mRNA interactome	mRNA interactome	mRNA interactome
80114	ENSG00000122870	BICC1, BICC, CYSRD	BicC family RNA binding protein 1	Q9H694	yes	no	no	yes	no	yes	mRNA interactome	no evidence	mRNA interactome
8087	ENSG00000114416	FXR1, FXR1P	FMR1 autosomal homolog 1	P51114	yes	no	no	yes	yes	yes	mRNA interactome	mRNA interactome	mRNA interactome
8106	ENSG00000100836	PABPN1, OPMD, PAB2, PABII, PABP-2, PABP2	poly(A) binding protein nuclear 1	Q86U42	yes	no	no	yes	yes	yes	mRNA interactome	mRNA interactome	mRNA interactome
84524	ENSG00000144161	ZC3H8, Fliz1, ZC3HDC8	zinc finger CCCH-type containing 8	Q8N5P1	yes	no	no	yes	no	yes	mRNA interactome	mRNA interactome	mRNA interactome
8531	ENSG00000060138	YBX3, CSDA, CSDA1, DBPA, ZONAB	Y-box binding protein 3	P16989	yes	no	no	yes	yes	yes	mRNA interactome	mRNA interactome	mRNA interactome
85451	ENSG00000132478	UNK, UNKEMPT, ZC3H5, ZC3HDC5	unkempt family zinc finger	Q9C0B0	yes	no	no	yes	yes	yes	mRNA interactome	mRNA interactome	mRNA interactome
8565	ENSG00000134684	YARS, CMTDIC, TYRRS, YRS, YTS	tyrosyl-tRNA synthetase	P54577	yes	no	no	yes	yes	yes	mRNA interactome	no evidence	mRNA interactome
8575	ENSG00000180228	PRKRA, DYT16, HSD14, PACT, RAX	protein activator of interferon induced protein kinase EIF2AK2	O75569	yes	no	no	yes	no	yes	no evidence	mRNA interactome	mRNA interactome
90441	ENSG00000173545	ZNF622, ZPR9	zinc finger protein 622	Q969S3	yes	no	no	yes	no	yes	mRNA interactome	no evidence	no evidence
9045	ENSG00000188846	RPL14, CAG-ISL-7, CTG-B33, L14, RL14, hRL14	ribosomal protein L14	P50914	yes	no	no	yes	yes	yes	mRNA interactome	mRNA interactome	mRNA interactome
9221	ENSG00000166197	NOLC1, NOPP130, NOPP140, NS5ATP13, P130	nucleolar and coiled-body phosphoprotein 1	Q14978	yes	no	no	yes	no	yes	mRNA interactome	mRNA interactome	mRNA interactome
9349	ENSG00000125691	RPL23, L23, rpL17	ribosomal protein L23	P62829	yes	no	no	yes	yes	yes	mRNA interactome	no evidence	mRNA interactome
9665	ENSG00000166783, ENSG00000277140	MARF1, KIAA0430, LKAP, LMKB, PPP1R34	meiosis regulator and mRNA stability factor 1	Q9Y4F3	yes	no	no	yes	no	yes	no evidence	no evidence	mRNA interactome
10075	ENSG00000086758	HUWE1, ARF-BP1, HECTH9, HSPC272, Ib772, LASU1, MULE, URE-B1, UREB1	HECT, UBA and WWE domain containing 1, E3 ubiquitin protein ligase	Q7Z6Z7	no	no	no	yes	no	yes	mRNA interactome	no evidence	candidate RNA binder
10105	ENSG00000108179	PPIF, CYP3, CyP-M, Cyp-D, CypD	peptidylprolyl isomerase F	P30405	no	no	no	yes	yes	yes	no evidence	no evidence	mRNA interactome
10284	ENSG00000150459	SAP18, 2HOR0202, SAP18P	Sin3A associated protein 18	O00422	no	no	no	yes	no	yes	no evidence	mRNA interactome	mRNA interactome
10285	ENSG00000119953	SMNDC1, SMNR, SPF30, TDRD16C	survival motor neuron domain containing 1	O75940	no	no	no	yes	no	yes	mRNA interactome	no evidence	mRNA interactome
10399	ENSG00000204628	RACK1, GNB2L1, Gnb2-rs1, H12.3, HLC-7, PIG21	receptor for activated C kinase 1	P63244	no	no	no	yes	yes	yes	mRNA interactome	mRNA interactome	mRNA interactome
10449	ENSG00000167315	ACAA2, DSAEC	acetyl-CoA acyltransferase 2	P42765	no	no	no	yes	yes	yes	mRNA interactome	no evidence	no evidence
10528	ENSG00000101361	NOP56, NOL5A, SCA36	NOP56 ribonucleoprotein	O00567	no	no	no	yes	yes	yes	mRNA interactome	mRNA interactome	mRNA interactome
10540	ENSG00000175203	DCTN2, DCTN50, DYNAMITIN, HEL-S-77, RBP50	dynactin subunit 2	Q13561	no	no	no	yes	yes	no	NA	NA	NA
10541	ENSG00000136938	ANP32B, APRIL, PHAPI2, SSP29	acidic nuclear phosphoprotein 32 family member B	Q92688	no	no	no	yes	yes	no	NA	NA	NA
10580	ENSG00000095637	SORBS1, CAP, FLAF2, R85FL, SH3D5, SH3P12, SORB1	sorbin and SH3 domain containing 1	Q9BX66	no	no	no	yes	yes	no	NA	NA	NA
10606	ENSG00000128050	PAICS, ADE2, ADE2H1, AIRC, PAIS	phosphoribosylaminoimidazole carboxylase and phosphoribosylaminoimidazolesuccinocarboxamide synthase	P22234	no	no	no	yes	no	yes	no evidence	no evidence	mRNA interactome
10611	ENSG00000163110	PDLIM5, ENH, ENH1, L9, LIM	PDZ and LIM domain 5	Q96HC4	no	no	no	yes	yes	no	NA	NA	NA
1072	ENSG00000172757	CFL1, CFL, HEL-S-15, cofilin	cofilin 1	P23528	no	no	no	yes	yes	yes	no evidence	no evidence	mRNA interactome
10985	ENSG00000089154	GCN1, GCN1L, GCN1L1, PRIC295	GCN1, eIF2 alpha kinase activator homolog	Q92616	no	no	no	yes	yes	yes	no evidence	mRNA interactome	mRNA interactome
11072	ENSG00000276023, ENSG00000275932	DUSP14, MKP-L, MKP6	dual specificity phosphatase 14	O95147	no	no	no	yes	no	yes	no evidence	mRNA interactome	no evidence
11083	ENSG00000101191	DIDO1, BYE1, C20orf158, DATF-1, DATF1, DIDO2, DIDO3, DIO-1, DIO1, dJ885L7.8	death inducer-obliterator 1	Q9BTC0	no	no	no	yes	no	yes	no evidence	mRNA interactome	no evidence
11180	ENSG00000178252	WDR6	WD repeat domain 6	Q9NNW5	no	no	no	yes	no	yes	mRNA interactome	no evidence	no evidence
11198	ENSG00000092201	SUPT16H, CDC68, FACTP140, SPT16, SPT16/CDC68	SPT16 homolog, facilitates chromatin remodeling subunit	Q9Y5B9	no	no	no	yes	no	yes	mRNA interactome	mRNA interactome	no evidence
11273	ENSG00000168488	ATXN2L, A2D, A2LG, A2LP, A2RP	ataxin 2 like	Q8WWM7	no	no	no	yes	yes	yes	mRNA interactome	mRNA interactome	mRNA interactome
11344	ENSG00000247596	TWF2, A6RP, A6r, MSTP011, PTK9L	twinfilin actin binding protein 2	Q6IBS0	no	no	no	yes	no	yes	mRNA interactome	no evidence	no evidence
1264	ENSG00000130176	CNN1, HEL-S-14, SMCC, Sm-Calp	calponin 1	P51911	no	no	no	yes	yes	no	NA	NA	NA
1265	ENSG00000064666	CNN2	calponin 2	Q99439	no	no	no	yes	no	yes	no evidence	no evidence	mRNA interactome
1266	ENSG00000117519	CNN3	calponin 3	Q15417	no	no	no	yes	no	yes	no evidence	no evidence	mRNA interactome
128866	ENSG00000101421	CHMP4B, C20orf178, CHMP4A, CTPP3, CTRCT31, SNF7, SNF7-2, Shax1, VPS32B, Vps32-2, dJ553F4.4	charged multivesicular body protein 4B	Q9H444	no	no	no	yes	yes	no	NA	NA	NA
131405	ENSG00000206557	TRIM71, LIN-41, LIN41	tripartite motif containing 71	Q2Q1W2	no	no	no	yes	no	yes	no evidence	no evidence	mRNA interactome
1454	ENSG00000213923	CSNK1E, CKIepsilon, HCKIE	casein kinase 1 epsilon	P49674	no	no	no	yes	no	yes	no evidence	mRNA interactome	no evidence
1465	ENSG00000159176	CSRP1, CRP, CRP1, CSRP, CYRP, D1S181E, HEL-141, HEL-S-286	cysteine and glycine rich protein 1	P21291	no	no	no	yes	yes	yes	mRNA interactome	no evidence	no evidence
1781	ENSG00000077380	DYNC1I2, DIC74, DNCI2, IC2	dynein cytoplasmic 1 intermediate chain 2	Q13409	no	no	no	yes	yes	no	NA	NA	NA
1852	ENSG00000130829	DUSP9, MKP-4, MKP4	dual specificity phosphatase 9	Q99956	no	no	no	yes	no	yes	no evidence	no evidence	mRNA interactome
1983	ENSG00000100664	EIF5, EIF-5, EIF-5A	eukaryotic translation initiation factor 5	P55010	no	no	no	yes	no	yes	no evidence	mRNA interactome	mRNA interactome
2011	ENSG00000072518	MARK2, EMK-1, EMK1, PAR-1, Par-1b, Par1b	microtubule affinity regulating kinase 2	Q7KZI7	no	no	no	yes	no	yes	mRNA interactome	no evidence	no evidence
2029	ENSG00000143420	ENSA, ARPP-19e	endosulfine alpha	O43768	no	no	no	yes	yes	no	NA	NA	NA
2037	ENSG00000079819	EPB41L2, 4.1-G, 4.1G	erythrocyte membrane protein band 4.1 like 2	O43491	no	no	no	yes	no	yes	no evidence	no evidence	mRNA interactome
2200	ENSG00000166147	FBN1, ACMICD, ECTOL1, FBN, GPHYSD2, MASS, MFLS, MFS1, OCTD, SGS, SSKS, WMS, WMS2	fibrillin 1	P35555	no	no	no	yes	yes	no	NA	NA	NA
226	ENSG00000149925	ALDOA, ALDA, GSD12, HEL-S-87p	aldolase, fructose-bisphosphate A	P62861	no	no	no	yes	no	yes	no evidence	mRNA interactome	candidate RNA binder
2280	ENSG00000088832	FKBP1A, FKBP-12, FKBP-1A, FKBP1, FKBP12, PKC12, PKCI2, PPIASE	FK506 binding protein 1A	P62942	no	no	no	yes	yes	no	NA	NA	NA
22862	ENSG00000102531	FNDC3A, FNDC3, HUGO, bA203I16.1, bA203I16.5	fibronectin type III domain containing 3A	Q9Y2H6	no	no	no	yes	no	yes	mRNA interactome	no evidence	candidate RNA binder
22938	ENSG00000100603	SNW1, Bx42, NCOA-62, PRPF45, Prp45, SKIIP, SKIP	SNW domain containing 1	Q13573	no	no	no	yes	no	yes	no evidence	mRNA interactome	no evidence
23019	ENSG00000125107	CNOT1, AD-005, CDC39, NOT1, NOT1H	CCR4-NOT transcription complex subunit 1	A5YKK6	no	no	no	yes	no	yes	mRNA interactome	mRNA interactome	mRNA interactome
23122	ENSG00000163539	CLASP2	cytoplasmic linker associated protein 2	O75122	no	no	no	yes	yes	no	NA	NA	NA
2316	ENSG00000196924	FLNA, ABP-280, ABPX, CSBS, CVD1, FLN, FLN-A, FLN1, FMD, MNS, NHBP, OPD, OPD1, OPD2, XLVD, XMVD	filamin A	P21333	no	no	no	yes	yes	yes	mRNA interactome	mRNA interactome	mRNA interactome
23168	ENSG00000137815	RTF1, GTL7, KIAA0252	RTF1 homolog, Paf1/RNA polymerase II complex component	Q92541	no	no	no	yes	no	yes	mRNA interactome	no evidence	no evidence
2317	ENSG00000136068	FLNB, ABP-278, ABP-280, AOI, FH1, FLN-B, FLN1L, LRS1, SCT, TABP, TAP	filamin B	O75369	no	no	no	yes	yes	yes	no evidence	mRNA interactome	mRNA interactome
23367	ENSG00000155506	LARP1, LARP	La ribonucleoprotein domain family member 1	Q6PKG0	no	no	no	yes	yes	yes	mRNA interactome	mRNA interactome	mRNA interactome
23560	ENSG00000107937	GTPBP4, CRFG, NGB, NOG1	GTP binding protein 4	Q9BZE4	no	no	no	yes	yes	yes	mRNA interactome	mRNA interactome	mRNA interactome
23580	ENSG00000179604	CDC42EP4, BORG4, CEP4, KAIA1777	CDC42 effector protein 4	Q9H3Q1	no	no	no	yes	no	yes	mRNA interactome	no evidence	no evidence
25949	ENSG00000117614	SYF2, CBPIN, NTC31, P29, fSAP29	SYF2 pre-mRNA splicing factor	O95926	no	no	no	yes	no	yes	mRNA interactome	mRNA interactome	no evidence
26058	ENSG00000204120	GIGYF2, GYF2, PARK11, PERQ2, PERQ3, TNRC15	GRB10 interacting GYF protein 2	Q6Y7W6	no	no	no	yes	no	yes	no evidence	mRNA interactome	mRNA interactome
26135	ENSG00000142864	SERBP1, CGI-55, CHD3IP, HABP4L, PAI-RBP1, PAIRBP1	SERPINE1 mRNA binding protein 1	Q8NC51	no	no	no	yes	yes	yes	mRNA interactome	mRNA interactome	mRNA interactome
26155	ENSG00000188976	NOC2L, NET15, NET7, NIR, PPP1R112	NOC2 like nucleolar associated transcriptional repressor	Q9Y3T9	no	no	no	yes	no	yes	mRNA interactome	mRNA interactome	mRNA interactome
2620	ENSG00000148935	GAS2	growth arrest specific 2	O43903	no	no	no	yes	yes	no	NA	NA	NA
26608	ENSG00000106638	TBL2, WBSCR13, WS-betaTRP	transducin beta like 2	Q9Y4P3	no	no	no	yes	no	yes	mRNA interactome	no evidence	no evidence
2665	ENSG00000057608	GDI2, HEL-S-46e, RABGDIB	GDP dissociation inhibitor 2	P50395	no	no	no	yes	no	yes	no evidence	mRNA interactome	no evidence
288	ENSG00000151150	ANK3, ANKYRIN-G, MRT37	ankyrin 3	Q12955	no	no	no	yes	yes	no	NA	NA	NA
28969	ENSG00000136261	BZW2, HSPC028, MST017, MSTP017	basic leucine zipper and W2 domains 2	Q9Y6E2	no	no	no	yes	no	yes	no evidence	no evidence	mRNA interactome
28988	ENSG00000136279	DBNL, ABP1, HIP-55, HIP55, SH3P7	drebrin like	Q9UJU6	no	no	no	yes	yes	no	NA	NA	NA
29115	ENSG00000161526	SAP30BP, HCNGP, HTRG, HTRP	SAP30 binding protein	Q9UHR5	no	no	no	yes	yes	no	NA	NA	NA
292	ENSG00000005022	SLC25A5, 2F1, AAC2, ANT2, T2, T3	solute carrier family 25 member 5	P05141	no	no	no	yes	no	yes	mRNA interactome	no evidence	mRNA interactome
2923	ENSG00000167004	PDIA3, ER60, ERp57, ERp60, ERp61, GRP57, GRP58, HEL-S-269, HEL-S-93n, HsT17083, P58, PI-PLC	protein disulfide isomerase family A member 3	P30101	no	no	no	yes	yes	yes	mRNA interactome	no evidence	mRNA interactome
29789	ENSG00000138430	OLA1, DOC45, GBP45, GTBP9, GTPBP9, PTD004	Obg like ATPase 1	Q9NTK5	no	no	no	yes	no	yes	no evidence	no evidence	mRNA interactome
3005	ENSG00000189060	H1F0, H10, H1FV	H1 histone family member 0	P07305	no	no	no	yes	yes	yes	mRNA interactome	mRNA interactome	no evidence
302	ENSG00000182718	ANXA2, ANX2, ANX2L4, CAL1H, HEL-S-270, LIP2, LPC2, LPC2D, P36, PAP-IV	annexin A2	P07355	no	no	no	yes	no	yes	mRNA interactome	no evidence	mRNA interactome
311	ENSG00000122359	ANXA11, ANX11, CAP50	annexin A11	P50995	no	no	no	yes	no	yes	no evidence	mRNA interactome	no evidence
3148	ENSG00000164104	HMGB2, HMG2	high mobility group box 2	P26583	no	no	no	yes	yes	yes	mRNA interactome	mRNA interactome	candidate RNA binder
3301	ENSG00000086061	DNAJA1, DJ-2, DjA1, HDJ2, HSDJ, HSJ-2, HSJ2, HSPF4, NEDD7, hDJ-2	DnaJ heat shock protein family (Hsp40) member A1	P31689	no	no	no	yes	yes	no	NA	NA	NA
3304	ENSG00000204388, ENSG00000232804, ENSG00000231555, ENSG00000212866, ENSG00000224501	HSPA1B, HSP70-1B, HSP70-2, HSP70.2	heat shock protein family A (Hsp70) member 1B	P08107	no	no	no	yes	no	yes	mRNA interactome, no evidence	mRNA interactome	no evidence
3309	ENSG00000044574	HSPA5, BIP, GRP78, HEL-S-89n, MIF2	heat shock protein family A (Hsp70) member 5	P11021	no	no	no	yes	yes	yes	no evidence	no evidence	mRNA interactome
3329	ENSG00000144381	HSPD1, CPN60, GROEL, HLD4, HSP-60, HSP60, HSP65, HuCHA60, SPG13	heat shock protein family D (Hsp60) member 1	P10809	no	no	no	yes	yes	yes	mRNA interactome	no evidence	candidate RNA binder
3428	ENSG00000163565	IFI16, IFNGIP1, PYHIN2	interferon gamma inducible protein 16	Q16666	no	no	no	yes	no	yes	mRNA interactome	no evidence	no evidence
375	ENSG00000143761	ARF1	ADP ribosylation factor 1	P84077	no	no	no	yes	no	yes	no evidence	mRNA interactome	no evidence
3837	ENSG00000108424	KPNB1, IMB1, IPO1, IPOB, Impnb, NTF97	karyopherin subunit beta 1	Q14974	no	no	no	yes	no	yes	no evidence	mRNA interactome	mRNA interactome
3875	ENSG00000111057	KRT18, CK-18, CYK18, K18	keratin 18	P05783	no	no	no	yes	no	yes	mRNA interactome	no evidence	no evidence
3908	ENSG00000196569	LAMA2, LAMM	laminin subunit alpha 2	P24043	no	no	no	yes	yes	no	NA	NA	NA
4134	ENSG00000047849	MAP4	microtubule associated protein 4	P27816	no	no	no	yes	yes	yes	mRNA interactome	mRNA interactome	mRNA interactome
4799	ENSG00000086102	NFX1, NFX2, TEG-42, Tex42	nuclear transcription factor, X-box binding 1	Q12986	no	no	no	yes	no	yes	mRNA interactome	mRNA interactome	no evidence
4836	ENSG00000136448	NMT1, NMT	N-myristoyltransferase 1	P30419	no	no	no	yes	no	yes	no evidence	no evidence	mRNA interactome
5034	ENSG00000185624	P4HB, CLCRP1, DSI, ERBA2L, GIT, P4Hbeta, PDI, PDIA1, PHDB, PO4DB, PO4HB, PROHB	prolyl 4-hydroxylase subunit beta	P07237	no	no	no	yes	yes	yes	mRNA interactome	mRNA interactome	mRNA interactome
5036	ENSG00000170515	PA2G4, EBP1, HG4-1, p38-2G4	proliferation-associated 2G4	Q9UQ80	no	no	no	yes	no	yes	mRNA interactome	no evidence	mRNA interactome
506	ENSG00000110955	ATP5B, ATPMB, ATPSB, HEL-S-271	ATP synthase, H+ transporting, mitochondrial F1 complex, beta polypeptide	P06576	no	no	no	yes	no	yes	no evidence	no evidence	mRNA interactome
51118	ENSG00000183520	UTP11, CGI-94, CGI94, UTP11L	UTP11, small subunit processome component homolog (S. cerevisiae)	Q9Y3A2	no	no	no	yes	no	yes	mRNA interactome	mRNA interactome	no evidence
51143	ENSG00000144635	DYNC1LI1, DLC-A, DNCLI1, LIC1	dynein cytoplasmic 1 light intermediate chain 1	Q9Y6G9	no	no	no	yes	no	yes	mRNA interactome	no evidence	no evidence
51203	ENSG00000137804	NUSAP1, ANKT, BM037, LNP, NUSAP, PRO0310p1, Q0310, SAPL	nucleolar and spindle associated protein 1	Q9BXS6	no	no	no	yes	no	yes	mRNA interactome	no evidence	no evidence
51332	ENSG00000137877	SPTBN5, BSPECV, HUBSPECV, HUSPECV	spectrin beta, non-erythrocytic 5	Q9NRC6	no	no	no	yes	no	yes	no evidence	no evidence	mRNA interactome
5216	ENSG00000108518	PFN1, ALS18	profilin 1	P07737	no	no	no	yes	no	yes	no evidence	mRNA interactome	mRNA interactome
5319	ENSG00000170890	PLA2G1B, PLA2, PLA2A, PPLA2	phospholipase A2 group IB	P04054	no	no	no	yes	yes	no	NA	NA	NA
5339	ENSG00000178209	PLEC, EBS1, EBSMD, EBSND, EBSO, EBSOG, EBSPA, HD1, LGMD2Q, PCN, PLEC1, PLEC1b, PLTN	plectin	Q15149	no	no	no	yes	no	yes	mRNA interactome	no evidence	no evidence
5479	ENSG00000166794	PPIB, CYP-S1, CYPB, HEL-S-39, OI9, SCYLP	peptidylprolyl isomerase B	P23284	no	no	no	yes	yes	yes	mRNA interactome	mRNA interactome	candidate RNA binder
5481	ENSG00000171497	PPID, CYP-40, CYPD	peptidylprolyl isomerase D	Q08752	no	no	no	yes	yes	no	NA	NA	NA
54867	ENSG00000119777	TMEM214	transmembrane protein 214	Q6NUQ4	no	no	no	yes	yes	yes	no evidence	no evidence	mRNA interactome
54890	ENSG00000091542	ALKBH5, ABH5, OFOXD, OFOXD1	alkB homolog 5, RNA demethylase	Q6P6C2	no	no	no	yes	no	yes	mRNA interactome	mRNA interactome	mRNA interactome
5501	ENSG00000186298	PPP1CC, PP-1G, PP1C, PPP1G	protein phosphatase 1 catalytic subunit gamma	P36873	no	no	no	yes	no	yes	no evidence	mRNA interactome	no evidence
553115	ENSG00000162517	PEF1, ABP32, PEF1A	penta-EF-hand domain containing 1	Q9UBV8	no	no	no	yes	no	yes	no evidence	mRNA interactome	no evidence
55379	ENSG00000108829	LRRC59, PRO1855, p34	leucine rich repeat containing 59	Q96AG4	no	no	no	yes	no	yes	mRNA interactome	no evidence	mRNA interactome
55660	ENSG00000196504	PRPF40A, FBP-11, FBP11, FLAF1, FNBP3, HIP-10, HIP10, HYPA, NY-REN-6, Prp40	pre-mRNA processing factor 40 homolog A	O75400	no	no	no	yes	no	yes	no evidence	mRNA interactome	no evidence
5576	ENSG00000114302	PRKAR2A, PKR2, PRKAR2	protein kinase cAMP-dependent type II regulatory subunit alpha	P13861	no	no	no	yes	no	yes	no evidence	no evidence	mRNA interactome
55833	ENSG00000137073	UBAP2, UBAP-2	ubiquitin associated protein 2	Q5T6F2	no	no	no	yes	no	yes	mRNA interactome	no evidence	mRNA interactome
56061	ENSG00000103353	UBFD1, UBPH	ubiquitin family domain containing 1	O14562	no	no	no	yes	no	yes	mRNA interactome	no evidence	no evidence
56107	ENSG00000261934	PCDHGA9, PCDH-GAMMA-A9	protocadherin gamma subfamily A, 9	Q9Y5G4	no	no	no	yes	no	yes	no evidence	mRNA interactome	no evidence
5689	ENSG00000008018, ENSG00000281184	PSMB1, HC5, PMSB1, PSC5	proteasome subunit beta 1	P20618	no	no	no	yes	no	yes	no evidence	no evidence	mRNA interactome
5700	ENSG00000100764	PSMC1, P26S4, S4, p56	proteasome 26S subunit, ATPase 1	P62191	no	no	no	yes	no	yes	mRNA interactome	no evidence	no evidence
5701	ENSG00000161057	PSMC2, MSS1, Nbla10058, S7	proteasome 26S subunit, ATPase 2	P35998	no	no	no	yes	yes	no	NA	NA	NA
5710	ENSG00000159352	PSMD4, AF, AF-1, ASF, MCB1, Rpn10, S5A, pUB-R5	proteasome 26S subunit, non-ATPase 4	P55036	no	no	no	yes	no	yes	mRNA interactome	no evidence	no evidence
57142	ENSG00000115310	RTN4, ASY, NI220/250, NOGO, NSP, NSP-CL, Nbla00271, Nbla10545, RTN-X, RTN4-A, RTN4-B1, RTN4-B2, RTN4-C	reticulon 4	Q9NQC3	no	no	no	yes	no	yes	mRNA interactome	no evidence	mRNA interactome
57447	ENSG00000165795	NDRG2, SYLD	NDRG family member 2	Q9UN36	no	no	no	yes	yes	no	NA	NA	NA
57461	ENSG00000240682	ISY1, FSAP33	ISY1 splicing factor homolog	Q9ULR0	no	no	no	yes	no	yes	mRNA interactome	no evidence	mRNA interactome
57530	ENSG00000143375	CGN	cingulin	Q9P2M7	no	no	no	yes	yes	no	NA	NA	NA
5901	ENSG00000132341	RAN, ARA24, Gsp1, TC4	RAN, member RAS oncogene family	P62826	no	no	no	yes	no	yes	mRNA interactome	mRNA interactome	mRNA interactome
5962	ENSG00000137710	RDX, DFNB24	radixin	P35241	no	no	no	yes	yes	yes	mRNA interactome	no evidence	mRNA interactome
64282	ENSG00000121274	PAPD5, TRF4-2	poly(A) RNA polymerase D5, non-canonical	Q8NDF8	no	no	no	yes	no	yes	mRNA interactome	mRNA interactome	no evidence
64710	ENSG00000069275	NUCKS1, JC7, NUCKS	nuclear casein kinase and cyclin dependent kinase substrate 1	Q9H1E3	no	no	no	yes	yes	yes	no evidence	mRNA interactome	no evidence
64881	ENSG00000197991, ENSG00000280165	PCDH20, PCDH13	protocadherin 20	Q8N6Y1	no	no	no	yes	no	yes	no evidence	mRNA interactome	no evidence
6520	ENSG00000168003	SLC3A2, 4F2, 4F2HC, 4T2HC, CD98, CD98HC, MDU1, NACAE	solute carrier family 3 member 2	P08195	no	no	no	yes	no	yes	mRNA interactome	no evidence	no evidence
6613	ENSG00000188612	SUMO2, HSMT3, SMT3B, SMT3H2, SUMO3, Smt3A	small ubiquitin-like modifier 2	P61956	no	no	no	yes	no	yes	no evidence	mRNA interactome	mRNA interactome
6641	ENSG00000172164	SNTB1, 59-DAP, A1B, BSYN2, DAPA1B, SNT2, SNT2B1, TIP-43	syntrophin beta 1	Q13884	no	no	no	yes	yes	no	NA	NA	NA
6645	ENSG00000168807, ENSG00000260873	SNTB2, D16S2531E, EST25263, SNT2B2, SNT3, SNTL	syntrophin beta 2	Q13425	no	no	no	yes	yes	yes	mRNA interactome	no evidence	no evidence
667	ENSG00000151914	DST, BP240, BPA, BPAG1, CATX-15, CATX15, D6S1101, DMH, DT, EBSB2, HSAN6, MACF2	dystonin	Q03001	no	no	no	yes	yes	no	NA	NA	NA
6711	ENSG00000115306	SPTBN1, ELF, HEL102, SPTB2, betaSpII	spectrin beta, non-erythrocytic 1	Q01082	no	no	no	yes	yes	yes	no evidence	mRNA interactome	mRNA interactome
6733	ENSG00000135250	SRPK2, SFRSK2	SRSF protein kinase 2	P78362	no	no	no	yes	no	yes	mRNA interactome	mRNA interactome	no evidence
6793	ENSG00000072786	STK10, LOK, PRO2729	serine/threonine kinase 10	O94804	no	no	no	yes	yes	no	NA	NA	NA
6812	ENSG00000136854	STXBP1, MUNC18-1, NSEC1, P67, RBSEC1, UNC18	syntaxin binding protein 1	P61764	no	no	no	yes	no	yes	mRNA interactome	no evidence	no evidence
6949	ENSG00000070814	TCOF1, MFD1, TCS, TCS1, treacle	treacle ribosome biogenesis factor 1	Q13428	no	no	no	yes	no	yes	mRNA interactome	mRNA interactome	mRNA interactome
6950	ENSG00000120438	TCP1, CCT-alpha, CCT1, CCTa, D6S230E, TCP-1-alpha	t-complex 1	P17987	no	no	no	yes	yes	yes	no evidence	mRNA interactome	no evidence
7112	ENSG00000120802	TMPO, CMD1T, LAP2, LEMD4, PRO0868, TP	thymopoietin	P42167	no	no	no	yes	no	yes	no evidence	no evidence	mRNA interactome
7205	ENSG00000087077	TRIP6, OIP-1, OIP1, TRIP-6, TRIP6i2, ZRP-1	thyroid hormone receptor interactor 6	Q15654	no	no	no	yes	no	yes	mRNA interactome	no evidence	no evidence
722	ENSG00000123838	C4BPA, C4BP, PRP	complement component 4 binding protein alpha	P04003	no	no	no	yes	no	yes	mRNA interactome	no evidence	no evidence
7316	ENSG00000150991	UBC, HMG20	ubiquitin C	P0CG48	no	no	no	yes	no	yes	no evidence	mRNA interactome	no evidence
7317	ENSG00000130985	UBA1, A1S9, A1S9T, A1ST, AMCX1, CFAP124, GXP1, POC20, SMAX2, UBA1A, UBE1, UBE1X	ubiquitin like modifier activating enzyme 1	P22314	no	no	no	yes	no	yes	mRNA interactome	mRNA interactome	no evidence
7332	ENSG00000185651	UBE2L3, E2-F1, L-UBC, UBCH7, UbcM4	ubiquitin conjugating enzyme E2 L3	P68036	no	no	no	yes	yes	yes	mRNA interactome	no evidence	mRNA interactome
7429	ENSG00000127831	VIL1, D2S1471, VIL	villin 1	P09327	no	no	no	yes	no	yes	no evidence	no evidence	mRNA interactome
7532	ENSG00000170027	YWHAG, 14-3-3GAMMA, PPP1R170	tyrosine 3-monooxygenase/tryptophan 5-monooxygenase activation protein gamma	P61981	no	no	no	yes	yes	yes	mRNA interactome	no evidence	no evidence
7884	ENSG00000163950	SLBP, HBP	stem-loop binding protein	Q14493	no	no	no	yes	no	yes	mRNA interactome	no evidence	no evidence
79366	ENSG00000198157	HMGN5, NBP-45, NSBP1	high mobility group nucleosome binding domain 5	P82970	no	no	no	yes	no	yes	no evidence	mRNA interactome	no evidence
79576	ENSG00000101882	NKAP	NFKB activating protein	Q8N5F7	no	no	no	yes	no	yes	no evidence	mRNA interactome	no evidence
800	ENSG00000122786	CALD1, CDM, H-CAD, HCAD, L-CAD, LCAD, NAG22	caldesmon 1	Q05682	no	no	no	yes	yes	yes	no evidence	no evidence	mRNA interactome
80218	ENSG00000121579	NAA50, MAK3, NAT13, NAT13P, NAT5, NAT5P, SAN	N(alpha)-acetyltransferase 50, NatE catalytic subunit	Q9GZZ1	no	no	no	yes	yes	no	NA	NA	NA
8243	ENSG00000072501	SMC1A, CDLS2, DXS423E, SB1.8, SMC1, SMC1L1, SMC1alpha, SMCB	structural maintenance of chromosomes 1A	Q14683	no	no	no	yes	no	yes	no evidence	mRNA interactome	no evidence
831	ENSG00000153113	CAST, BS-17, PLACK	calpastatin	P20810	no	no	no	yes	no	yes	mRNA interactome	no evidence	candidate RNA binder
83481	ENSG00000261150	EPPK1, EPIPL, EPIPL1	epiplakin 1	P58107	no	no	no	yes	no	yes	no evidence	mRNA interactome	no evidence
8366	ENSG00000278705	HIST1H4B, H4/I, H4FI	histone cluster 1 H4 family member b	P62805	no	no	no	yes	yes	yes	no evidence, mRNA interactome	mRNA interactome, no evidence	no evidence
8407	ENSG00000158710	TAGLN2, HA1756	transgelin 2	P37802	no	no	no	yes	yes	yes	no evidence	no evidence	mRNA interactome
84273	ENSG00000084092	NOA1, C4orf14, MTG3, hAtNOS1, hNOA1, mAtNOS1	nitric oxide associated 1	Q8NC60	no	no	no	yes	no	yes	mRNA interactome	no evidence	no evidence
85456	ENSG00000149115	TNKS1BP1, TAB182	tankyrase 1 binding protein 1	Q9C0C2	no	no	no	yes	yes	no	NA	NA	NA
8615	ENSG00000138768	USO1, P115, TAP, VDP	USO1 vesicle transport factor	O60763	no	no	no	yes	yes	yes	mRNA interactome	no evidence	no evidence
8661	ENSG00000107581	EIF3A, EIF3, EIF3S10, P167, TIF32, eIF3-p170, eIF3-theta, p180, p185	eukaryotic translation initiation factor 3 subunit A	Q14152	no	no	no	yes	no	yes	mRNA interactome	mRNA interactome	mRNA interactome
8895	ENSG00000085719	CPNE3, CPN3, PRO1071	copine 3	O75131	no	no	no	yes	no	yes	mRNA interactome	no evidence	no evidence
8971	ENSG00000184897	H1FX, H1.10, H1X	H1 histone family member X	Q92522	no	no	no	yes	no	yes	no evidence	mRNA interactome	no evidence
9031	ENSG00000009954	BAZ1B, WBSCR10, WBSCR9, WSTF	bromodomain adjacent to zinc finger domain 1B	Q9UIG0	no	no	no	yes	yes	no	NA	NA	NA
9040	ENSG00000130725	UBE2M, UBC-RS2, UBC12, hUbc12	ubiquitin conjugating enzyme E2 M	P61081	no	no	no	yes	yes	no	NA	NA	NA
9043	ENSG00000008294	SPAG9, CT89, HLC-6, HLC4, HLC6, JIP-4, JIP4, JLP, PHET, PIG6	sperm associated antigen 9	O60271	no	no	no	yes	yes	no	NA	NA	NA
9100	ENSG00000103194	USP10, UBPO	ubiquitin specific peptidase 10	Q14694	no	no	no	yes	no	yes	mRNA interactome	mRNA interactome	mRNA interactome
9123	ENSG00000141526	SLC16A3, MCT 3, MCT 4, MCT-3, MCT-4, MCT3, MCT4	solute carrier family 16 member 3	O15427	no	no	no	yes	no	yes	mRNA interactome	no evidence	no evidence
9125	ENSG00000144580	CNOT9, CAF40, CT129, RCD-1, RCD1, RQCD1	CCR4-NOT transcription complex subunit 9	Q92600	no	no	no	yes	no	yes	no evidence	no evidence	mRNA interactome
9138	ENSG00000076928	ARHGEF1, GEF1, LBCL2, LSC, P115-RHOGEF, SUB1.5	Rho guanine nucleotide exchange factor 1	Q92888	no	no	no	yes	no	yes	mRNA interactome	no evidence	no evidence
9238	ENSG00000136270	TBRG4, CPR2, FASTKD4	transforming growth factor beta regulator 4	Q969Z0	no	no	no	yes	no	yes	mRNA interactome	mRNA interactome	mRNA interactome
9475	ENSG00000134318	ROCK2, ROCK-II	Rho associated coiled-coil containing protein kinase 2	O75116	no	no	no	yes	no	yes	no evidence	mRNA interactome	no evidence
9689	ENSG00000082153	BZW1, BZAP45, Nbla10236	basic leucine zipper and W2 domains 1	Q7L1Q6	no	no	no	yes	no	yes	mRNA interactome	mRNA interactome	mRNA interactome
9716	ENSG00000021776	AQR, IBP160, fSAP164	aquarius intron-binding spliceosomal factor	O60306	no	no	no	yes	yes	yes	mRNA interactome	mRNA interactome	mRNA interactome
988	ENSG00000096401	CDC5L, CDC5, CDC5-LIKE, CEF1, PCDC5RP, dJ319D22.1	cell division cycle 5 like	Q99459	no	no	no	yes	no	yes	no evidence	mRNA interactome	no evidence
989	ENSG00000122545	SEPT7, CDC10, CDC3, NBLA02942, SEPT7A	septin 7	Q16181	no	no	no	yes	yes	no	NA	NA	NA

## Sheet: Protein info
ENTREZID	ENSEMBLID	SYMBOL	GENENAME	UNIPROT	isCanonicalRBP	isCensus	isCancerOMIM	isCancerGO	KEYWORD	INTERPRO
1655	ENSG00000108654	DDX5, G17P1, HLR1, HUMP68, p68	DEAD-box helicase 5	P17844	yes	yes	yes	yes	3D-structure, Acetylation, Alternative splicing, ATP-binding, Biological rhythms, Complete proteome, Helicase, Hydrolase, Isopeptide bond, mRNA processing, mRNA splicing, Nucleotide-binding, Nucleus, Phosphoprotein, Polymorphism, Reference proteome, RNA-binding, Spliceosome, Transcription, Transcription regulation, Ubl conjugation	DEAD/DEAH_box_helicase_dom, Helicase_ATP-bd, Helicase_C, P-loop_NTPase, P68_rpt, RNA_helicase_DEAD_Q_motif, RNA-helicase_DEAD-box_CS
1656	ENSG00000110367	DDX6, HLR2, P54, RCK	DEAD-box helicase 6	P26196	yes	yes	yes	yes	3D-structure, ATP-binding, Chromosomal rearrangement, Complete proteome, Cytoplasm, Helicase, Hydrolase, Nucleotide-binding, Nucleus, Phosphoprotein, Proto-oncogene, Reference proteome, RNA-binding, Ubl conjugation	DEAD/DEAH_box_helicase_dom, Helicase_ATP-bd, Helicase_C, P-loop_NTPase, RNA_helicase_DEAD_Q_motif, RNA-helicase_DEAD-box_CS
29102	ENSG00000113360	DROSHA, ETOHI2, HSA242976, RANSE3L, RN3, RNASE3L, RNASEN	drosha ribonuclease III	Q9NRR4	yes	yes	yes	yes	3D-structure, Alternative splicing, Complete proteome, Endonuclease, Hydrolase, Magnesium, Manganese, Metal-binding, Nuclease, Nucleus, Phosphoprotein, Polymorphism, Reference proteome, Repeat, Ribosome biogenesis, RNA-binding, RNA-mediated gene silencing	dsRBD_dom, RNase_III, RNase_III_dom
3320	ENSG00000080824	HSP90AA1, EL52, HEL-S-65p, HSP86, HSP89A, HSP90A, HSP90N, HSPC1, HSPCA, HSPCAL1, HSPCAL4, HSPN, Hsp103, Hsp89, Hsp90, LAP-2, LAP2	heat shock protein 90 alpha family class A member 1	P07900	yes	yes	yes	yes	3D-structure, Acetylation, Alternative splicing, ATP-binding, Cell membrane, Chaperone, Complete proteome, Cytoplasm, Direct protein sequencing, Membrane, Nucleotide-binding, Phosphoprotein, Reference proteome, S-nitrosylation, Stress response, Ubl conjugation	HATPase_C, Heat_shock_protein_90_CS, Hsp90_fam, Hsp90_N, Ribosomal_S5_D2-typ_fold
4841	ENSG00000147140	NONO, MRXS34, NMT55, NRB54, P54, P54NRB, PPP1R114	non-POU domain containing, octamer-binding	Q15233	yes	yes	yes	yes	3D-structure, Acetylation, Activator, Alternative splicing, Biological rhythms, Chromosomal rearrangement, Coiled coil, Complete proteome, Direct protein sequencing, DNA damage, DNA recombination, DNA repair, DNA-binding, Isopeptide bond, Mental retardation, Methylation, mRNA processing, mRNA splicing, Nucleus, Phosphoprotein, Reference proteome, Repeat, Repressor, RNA-binding, Transcription, Tra…	NOPS, p54nrb_RRM1, p54nrb_RRM2, RRM_dom
51119	ENSG00000126524	SBDS, CGI-97, SDS, SWDS	SBDS, ribosome assembly guanine nucleotide exchange factor	Q9Y3A5	yes	yes	yes	yes	3D-structure, Acetylation, Complete proteome, Cytoplasm, Cytoskeleton, Direct protein sequencing, Disease mutation, Nucleus, Reference proteome, Ribosome biogenesis	Ribosome_mat_SBDS_C, Ribosome_mat_SBDS_CS, Ribosome_mat_SBDS_N, Sdo1/SBDS
6134	ENSG00000147403	RPL10, AUTSX5, DXS648, DXS648E, L10, NOV, QM	ribosomal protein L10	P27635	yes	yes	yes	yes	3D-structure, Autism, Autism spectrum disorder, Citrullination, Complete proteome, Direct protein sequencing, Disease mutation, Isopeptide bond, Polymorphism, Reference proteome, Ribonucleoprotein, Ribosomal protein, Ubl conjugation	Ribosomal_L10e, Ribosomal_L10e_CS, Ribosomal_L10e/L16
6146	ENSG00000116251	RPL22, EAP, HBP15, HBP15/L22, L22	ribosomal protein L22	P35268	yes	yes	yes	yes	3D-structure, Complete proteome, Direct protein sequencing, Heparin-binding, Phosphoprotein, Reference proteome, Ribonucleoprotein, Ribosomal protein, RNA-binding	Ribosomal_L22e
6421	ENSG00000116560	SFPQ, POMP100, PPP1R140, PSF	splicing factor proline and glutamine rich	P23246	yes	yes	yes	yes	3D-structure, Acetylation, Activator, Alternative splicing, Biological rhythms, Chromosomal rearrangement, Coiled coil, Complete proteome, Cytoplasm, Direct protein sequencing, DNA damage, DNA recombination, DNA repair, DNA-binding, Isopeptide bond, Methylation, mRNA processing, mRNA splicing, Nucleus, Phosphoprotein, Reference proteome, Repeat, Repressor, RNA-binding, Transcription, Transcriptio…	NOPS, PSF_NOPS, PSF_RRM1, RRM_dom
64783	ENSG00000162775	RBM15, OTT, OTT1, SPEN	RNA binding motif protein 15	Q96T37	yes	yes	yes	yes	Acetylation, Alternative initiation, Alternative splicing, Chromosomal rearrangement, Complete proteome, Host-virus interaction, Membrane, Nucleus, Phosphoprotein, Proto-oncogene, Reference proteome, Repeat, RNA-binding	RBM15_RRM1, RBM15_RRM2, RBM15_RRM3, RRM_dom, SPOC_C, SPOC_met, SPOC-like_C_dom
1029	ENSG00000147889	CDKN2A, ARF, CDK4I, CDKN2, CMM2, INK4, INK4A, MLM, MTS-1, MTS1, P14, P14ARF, P16, P16-INK4A, P16INK4, P16INK4A, P19, P19ARF, TP16	cyclin dependent kinase inhibitor 2A	P42771	no	yes	yes	yes	3D-structure, Acetylation, Alternative splicing, ANK repeat, Cell cycle, Complete proteome, Cytoplasm, Disease mutation, Li-Fraumeni syndrome, Nucleus, Phosphoprotein, Polymorphism, Reference proteome, Repeat, Tumor suppressor	Ankyrin_rpt-contain_dom
10397	ENSG00000104419	NDRG1, CAP43, CMT4D, DRG-1, DRG1, GC4, HMSNL, NDR1, NMSL, PROXY1, RIT42, RTP, TARG1, TDD5	N-myc downstream regulated 1	Q92597	no	yes	yes	yes	Acetylation, Alternative splicing, Cell membrane, Charcot-Marie-Tooth disease, Complete proteome, Cytoplasm, Cytoskeleton, Direct protein sequencing, Membrane, Microtubule, Neurodegeneration, Neuropathy, Nucleus, Phosphoprotein, Polymorphism, Reference proteome, Repeat	AB_hydrolase, NDRG, NDRG1
11116	ENSG00000213066	FGFR1OP, FOP	FGFR1 oncogene partner	O95684	no	yes	yes	yes	3D-structure, Alternative splicing, Chromosomal rearrangement, Complete proteome, Cytoplasm, Cytoskeleton, Phosphoprotein, Polymorphism, Reference proteome	FOP_dimerisation-dom_N, LisH
1213	ENSG00000141367	CLTC, CHC, CHC17, CLH-17, CLTCL2, Hc	clathrin heavy chain	Q00610	no	yes	yes	yes	3D-structure, Acetylation, Alternative splicing, Autophagy, Cell cycle, Cell division, Coated pit, Complete proteome, Cytoplasm, Cytoplasmic vesicle, Cytoskeleton, Direct protein sequencing, Membrane, Mitosis, Phosphoprotein, Reference proteome, Repeat	ARM-type_fold, Clathrin_H-chain_linker, Clathrin_H-chain_linker_core, Clathrin_H-chain_propeller_N, Clathrin_H-chain_propeller_rpt, Clathrin_H-chain/VPS_repeat, Clathrin_heavy_chain, TPR-like_helical_dom
3159	ENSG00000137309	HMGA1, HMG-R, HMGA1A, HMGIY	high mobility group AT-hook 1	P17096	no	yes	yes	yes	3D-structure, Acetylation, ADP-ribosylation, Alternative splicing, Chromosomal rearrangement, Chromosome, Complete proteome, Direct protein sequencing, DNA-binding, Host-virus interaction, Methylation, Nucleus, Phosphoprotein, Reference proteome, Repeat, Transcription, Transcription regulation	AT_hook_DNA-bd_motif, HMGA, HMGA1_mammal, HMGI/Y_DNA-bd_CS
3417	ENSG00000138413	IDH1, HEL-216, HEL-S-26, IDCD, IDH, IDP, IDPC, PICD	isocitrate dehydrogenase (NADP(+)) 1, cytosolic	O75874	no	yes	yes	yes	3D-structure, Acetylation, Complete proteome, Cytoplasm, Direct protein sequencing, Glyoxylate bypass, Magnesium, Manganese, Metal-binding, NADP, Oxidoreductase, Peroxisome, Phosphoprotein, Polymorphism, Reference proteome, Tricarboxylic acid cycle	IsoCit/isopropylmalate_DH_CS, Isocitrate_DH_NADP, IsoPropMal-DH-like_dom
3418	ENSG00000182054	IDH2, D2HGA2, ICD-M, IDH, IDHM, IDP, IDPM, mNADP-IDH	isocitrate dehydrogenase (NADP(+)) 2, mitochondrial	P48735	no	yes	yes	yes	3D-structure, Acetylation, Alternative splicing, Complete proteome, Disease mutation, Glyoxylate bypass, Magnesium, Manganese, Metal-binding, Mitochondrion, NADP, Oxidoreductase, Reference proteome, Transit peptide, Tricarboxylic acid cycle	IsoCit/isopropylmalate_DH_CS, Isocitrate_DH_NADP, IsoPropMal-DH-like_dom
3646	ENSG00000104408	EIF3E, EIF3-P48, EIF3S6, INT6, eIF3-p46	eukaryotic translation initiation factor 3 subunit E	P60228	no	yes	yes	yes	3D-structure, Acetylation, Complete proteome, Cytoplasm, Direct protein sequencing, Initiation factor, Nucleus, Phosphoprotein, Polymorphism, Protein biosynthesis, Reference proteome	eIF3e, eIF3e_N, PCI_dom, TPR-like_helical_dom, WHTH_DNA-bd_dom
3725	ENSG00000177606	JUN, AP-1, AP1, c-Jun	Jun proto-oncogene, AP-1 transcription factor subunit	P05412	no	yes	yes	yes	3D-structure, Acetylation, Activator, Complete proteome, Direct protein sequencing, DNA-binding, Nucleus, Phosphoprotein, Polymorphism, Proto-oncogene, Reference proteome, Transcription, Transcription regulation, Ubl conjugation	bZIP, C_Jun/v-Jun, JNK, Leuzip_Jun, TF_DNA-bd
3927	ENSG00000002834	LASP1, Lasp-1, MLN50	LIM and SH3 protein 1	Q14847	no	yes	yes	yes	3D-structure, Acetylation, Actin-binding, Alternative splicing, Complete proteome, Cytoplasm, Cytoskeleton, Direct protein sequencing, Ion transport, LIM domain, Metal-binding, Methylation, Phosphoprotein, Reference proteome, Repeat, SH3 domain, Transport, Zinc	Nebulin_repeat, SH3_domain, Znf_LIM
4000	ENSG00000160789	LMNA, CDCD1, CDDC, CMD1A, CMT2B1, EMD2, FPL, FPLD, FPLD2, HGPS, IDC, LDP1, LFP, LGMD1B, LMN1, LMNC, LMNL1, MADA, PRO1	lamin A/C	P02545	no	yes	yes	yes	3D-structure, Acetylation, Alternative splicing, Cardiomyopathy, Charcot-Marie-Tooth disease, Coiled coil, Complete proteome, Congenital muscular dystrophy, Direct protein sequencing, Disease mutation, Emery-Dreifuss muscular dystrophy, Intermediate filament, Isopeptide bond, Limb-girdle muscular dystrophy, Lipoprotein, Methylation, Neurodegeneration, Neuropathy, Nucleus, Phosphoprotein, Polymorp…	IF, Intermediate_filament_CS, Lamin_tail_dom
4301	ENSG00000130396	AFDN, AF6, MLL-AF6, MLLT4, l-afadin	afadin, adherens junction formation factor	P55196	no	yes	yes	yes	3D-structure, Acetylation, Alternative splicing, Cell adhesion, Cell junction, Chromosomal rearrangement, Coiled coil, Complete proteome, Phosphoprotein, Proto-oncogene, Reference proteome, Repeat	Afadin, Dilute_dom, FHA_dom, PDZ, RA_dom, SMAD_FHA_domain, Ubiquitin-rel_dom
4627	ENSG00000100345	MYH9, BDPLT6, DFNA17, EPSTS, FTNS, MHA, NMHC-II-A, NMMHC-IIA, NMMHCA	myosin heavy chain 9	P35579	no	yes	yes	yes	3D-structure, Acetylation, Actin-binding, Alport syndrome, Alternative splicing, ATP-binding, Calmodulin-binding, Cataract, Cell adhesion, Cell shape, Coiled coil, Complete proteome, Cytoplasm, Cytoskeleton, Deafness, Direct protein sequencing, Disease mutation, Motor protein, Myosin, Non-syndromic deafness, Nucleotide-binding, Phosphoprotein, Polymorphism, Reference proteome, Ubl conjugation	IQ_motif_EF-hand-BS, Myosin_head_motor_dom, Myosin_N, Myosin_tail, P-loop_NTPase, RGS
476	ENSG00000163399	ATP1A1	ATPase Na+/K+ transporting subunit alpha 1	P05023	no	yes	yes	yes	Acetylation, Alternative splicing, ATP-binding, Cell membrane, Complete proteome, Direct protein sequencing, Hydrolase, Ion transport, Magnesium, Membrane, Metal-binding, Nucleotide-binding, Phosphoprotein, Polymorphism, Potassium, Potassium transport, Reference proteome, Sodium, Sodium transport, Sodium/potassium transport, Transmembrane, Transmembrane helix, Transport	ATPase_P-typ_cation-transptr_C, ATPase_P-typ_cation-transptr_N, ATPase_P-typ_cyto_domN, ATPase_P-typ_P_site, ATPase_P-typ_TM_dom, ATPase_P-typ_transduc_dom_A, HAD-like_dom, P_typ_ATPase, P-type_ATPase_IIC
4869	ENSG00000181163	NPM1, B23, NPM	nucleophosmin	P06748	no	yes	yes	yes	3D-structure, Acetylation, ADP-ribosylation, Alternative splicing, Chaperone, Chromosomal rearrangement, Complete proteome, Cytoplasm, Cytoskeleton, Direct protein sequencing, Disulfide bond, Host-virus interaction, Isopeptide bond, Nucleus, Phosphoprotein, Proto-oncogene, Reference proteome, RNA-binding, Ubl conjugation	NPM1_C, Nucleoplasmin, Nucleoplasmin_core_dom
5460	ENSG00000204531, ENSG00000230336, ENSG00000229094, ENSG00000235068, ENSG00000237582, ENSG00000206454, ENSG00000233911	POU5F1, OCT3, OCT4, OTF-3, OTF3, OTF4, Oct-3, Oct-4	POU class 5 homeobox 1	Q01860	no	yes	yes	yes	Alternative splicing, Complete proteome, Cytoplasm, Developmental protein, DNA-binding, Homeobox, Isopeptide bond, Nucleus, Phosphoprotein, Polymorphism, Reference proteome, Transcription, Transcription regulation, Ubl conjugation	Homeobox_CS, Homeobox_dom, Homeobox-like, Lambda_DNA-bd_dom, POU, POU_dom, POU_dom_5
5903	ENSG00000153201	RANBP2, ADANE, ANE1, IIAE3, NUP358, TRP1, TRP2	RAN binding protein 2	P49792	no	yes	yes	yes	3D-structure, Acetylation, Complete proteome, Disulfide bond, Isopeptide bond, Ligase, Membrane, Metal-binding, Methylation, mRNA transport, Nuclear pore complex, Nucleus, Phosphoprotein, Polymorphism, Protein transport, Reference proteome, Repeat, RNA-binding, TPR repeat, Translocation, Transport, Ubl conjugation, Ubl conjugation pathway, Zinc, Zinc-finger	Cyclophilin-like_dom, Cyclophilin-type_PPIase_CS, Cyclophilin-type_PPIase_dom, IR1-M, PH_dom-like, Ran_bind_dom, TPR_repeat, TPR-contain_dom, TPR-like_helical_dom, Znf_RanBP2
6125	ENSG00000122406	RPL5, DBA6, L5, MSTP030, PPP1R135	ribosomal protein L5	P46777	no	yes	yes	yes	3D-structure, Acetylation, Complete proteome, Cytoplasm, Diamond-Blackfan anemia, Direct protein sequencing, Disease mutation, Isopeptide bond, Nucleus, Phosphoprotein, Polymorphism, Reference proteome, Ribonucleoprotein, Ribosomal protein, RNA-binding, rRNA-binding, Ubl conjugation	Rbsml_L5_euk/L18_arc, Rbsml_L5e/L18P_C
6917	ENSG00000187735	TCEA1, GTF2S, SII, TCEA, TF2S, TFIIS	transcription elongation factor A1	P23193	no	yes	yes	yes	3D-structure, Acetylation, Alternative splicing, Chromosomal rearrangement, Complete proteome, Direct protein sequencing, DNA-binding, Isopeptide bond, Metal-binding, Nucleus, Phosphoprotein, Reference proteome, Transcription, Transcription regulation, Ubl conjugation, Zinc, Zinc-finger	TF_IIS-typ, TFIIS_cen_dom, TFIIS_N, TFIIS/CRSP70_N_sub, TFSII, Znf_TFIIS
7037	ENSG00000072274	TFRC, CD71, IMD46, T9, TFR, TFR1, TR, TRFR, p90	transferrin receptor	P02786	no	yes	yes	yes	3D-structure, Cell membrane, Complete proteome, Direct protein sequencing, Disease mutation, Disulfide bond, Endocytosis, Glycoprotein, Host cell receptor for virus entry, Host-virus interaction, Lipoprotein, Membrane, Palmitate, Phosphoprotein, Polymorphism, Receptor, Reference proteome, Secreted, Signal-anchor, Transmembrane, Transmembrane helix	PA_domain, Peptidase_M28, TfR, TFR-like_dimer_dom
7175	ENSG00000047410	TPR	translocated promoter region, nuclear basket protein	P12270	no	yes	yes	yes	Acetylation, Alternative splicing, Cell cycle, Cell division, Centromere, Chromosomal rearrangement, Chromosome, Coiled coil, Complete proteome, Cytoplasm, Cytoskeleton, Direct protein sequencing, Kinetochore, Membrane, Methylation, Mitosis, mRNA transport, Nuclear pore complex, Nucleus, Phosphoprotein, Polymorphism, Protein transport, Proto-oncogene, Reference proteome, Translocation, Transport	TPR/MLP1
7430	ENSG00000092820	EZR, CVIL, CVL, HEL-S-105, VIL2	ezrin	P15311	no	yes	yes	yes	3D-structure, Acetylation, Cell membrane, Cell projection, Cell shape, Complete proteome, Cytoplasm, Cytoskeleton, Direct protein sequencing, Membrane, Phosphoprotein, Polymorphism, Reference proteome, S-nitrosylation	Band_41_domain, ERM, ERM_C_dom, Ez/rad/moesin-like, FERM_central, FERM_CS, FERM_domain, FERM_N, FERM_PH-like_C, FERM/acyl-CoA-bd_prot_3-hlx, Moesin_tail, PH_dom-like, Ubiquitin-rel_dom
7531	ENSG00000108953, ENSG00000274474	YWHAE, 14-3-3E, HEL2, KCIP-1, MDCR, MDS	tyrosine 3-monooxygenase/tryptophan 5-monooxygenase activation protein epsilon	P62258	no	yes	yes	yes	3D-structure, Acetylation, Alternative splicing, Complete proteome, Cytoplasm, Direct protein sequencing, Host-virus interaction, Nucleus, Phosphoprotein, Reference proteome	14-3-3, 14-3-3_CS, 14-3-3_domain
7913	ENSG00000124795	DEK, D6S231E	DEK proto-oncogene	P35659	no	yes	yes	yes	3D-structure, Acetylation, ADP-ribosylation, Alternative splicing, Chromatin regulator, Chromosomal rearrangement, Complete proteome, Direct protein sequencing, DNA-binding, Nucleus, Phosphoprotein, Polymorphism, Proto-oncogene, Reference proteome	DEK_C, SAP_dom
811	ENSG00000179218	CALR, CRT, HEL-S-99n, RO, SSA, cC1qR	calreticulin	P27797	no	yes	yes	yes	3D-structure, Acetylation, Calcium, Chaperone, Complete proteome, Cytoplasm, Direct protein sequencing, Disulfide bond, Endoplasmic reticulum, Extracellular matrix, Glycoprotein, Lectin, Metal-binding, Reference proteome, Repeat, Sarcoplasmic reticulum, Secreted, Signal, Zinc	Calret/calnex, Calret/calnex_CS, Calreticulin, Calreticulin/calnexin_P_dom, ConA-like_dom
8294	ENSG00000276180	HIST1H4I, H4/m, H4FM, H4M	histone cluster 1 H4 family member i	P62805	no	yes	yes	yes	3D-structure, Acetylation, Chromosomal rearrangement, Chromosome, Citrullination, Complete proteome, Direct protein sequencing, DNA-binding, Isopeptide bond, Methylation, Nucleosome core, Nucleus, Phosphoprotein, Polymorphism, Reference proteome, Ubl conjugation	Histone_H4, Histone_H4_CS, Histone-fold, TAF_TATA-bd
124540	ENSG00000153944	MSI2, MSI2H	musashi RNA binding protein 2	Q96DH6	yes	yes	yes	no	Acetylation, Alternative splicing, Chromosomal rearrangement, Complete proteome, Cytoplasm, Methylation, Phosphoprotein, Reference proteome, Repeat, RNA-binding	MSI_RRM1, MSI_RRM2, RRM_dom
1662	ENSG00000178105	DDX10, HRH-J8	DEAD-box helicase 10	Q13206	yes	yes	yes	no	3D-structure, Acetylation, ATP-binding, Complete proteome, Helicase, Hydrolase, Nucleotide-binding, Phosphoprotein, Polymorphism, Reference proteome, RNA-binding	DEAD/DEAH_box_helicase_dom, DUF4217, Helicase_ATP-bd, Helicase_C, P-loop_NTPase, RNA_helicase_DEAD_Q_motif, RNA-helicase_DEAD-box_CS
2130	ENSG00000182944	EWSR1, EWS, EWS-FLI1, bK984G1.4	EWS RNA binding protein 1	Q01844	yes	yes	yes	no	3D-structure, Acetylation, Alternative splicing, Calmodulin-binding, Cell membrane, Chromosomal rearrangement, Complete proteome, Cytoplasm, Direct protein sequencing, Membrane, Metal-binding, Methylation, Nucleus, Phosphoprotein, Proto-oncogene, Reference proteome, Repeat, Repressor, RNA-binding, Transcription, Transcription regulation, Zinc, Zinc-finger	EWS_RRM, EWSR1, RRM_dom, TET_fam, Znf_RanBP2
23013	ENSG00000065526	SPEN, HIAA0929, MINT, RBM15C, SHARP	spen family transcriptional repressor	Q96T58	yes	yes	yes	no	3D-structure, Activator, Coiled coil, Complete proteome, DNA-binding, Host-virus interaction, Methylation, Notch signaling pathway, Nucleus, Phosphoprotein, Polymorphism, Reference proteome, Repeat, Repressor, RNA-binding, Transcription, Transcription regulation	RRM_dom, SHARP_RRM1, SHARP_RRM2, SHARP_RRM3, SHARP_RRM4, SPOC_C, SPOC_met, SPOC-like_C_dom
23598	ENSG00000100105	PATZ1, MAZR, PATZ, RIAZ, ZBTB19, ZNF278, ZSG, dJ400N23	POZ/BTB and AT hook containing zinc finger 1	Q9HBE1	yes	yes	yes	no	3D-structure, Alternative splicing, Chromosomal rearrangement, Complete proteome, DNA-binding, Metal-binding, Nucleus, Phosphoprotein, Polymorphism, Proto-oncogene, Reference proteome, Repeat, Repressor, Transcription, Transcription regulation, Zinc, Zinc-finger	BTB/POZ_dom, HMGI/Y_DNA-bd_CS, SKP1/BTB/POZ, Znf_C2H2_type, Znf_RING/FYVE/PHD
2521	ENSG00000089280	FUS, ALS6, ETM4, FUS1, HNRNPP2, POMP75, TLS	FUS RNA binding protein	P35637	yes	yes	yes	no	3D-structure, Alternative splicing, Amyotrophic lateral sclerosis, Chromosomal rearrangement, Complete proteome, Direct protein sequencing, Disease mutation, DNA-binding, Metal-binding, Methylation, Neurodegeneration, Nucleus, Phosphoprotein, Polymorphism, Proto-oncogene, Reference proteome, Repeat, RNA-binding, Zinc, Zinc-finger	FUS, RRM_dom, TET_fam, Znf_RanBP2
3181	ENSG00000122566	HNRNPA2B1, HNRNPA2, HNRNPB1, HNRPA2, HNRPA2B1, HNRPB1, IBMPFD2, RNPA2, SNRPB1	heterogeneous nuclear ribonucleoprotein A2/B1	P22626	yes	yes	yes	no	3D-structure, Acetylation, Alternative splicing, Complete proteome, Cytoplasm, Direct protein sequencing, Disease mutation, Isopeptide bond, Methylation, mRNA processing, mRNA splicing, mRNA transport, Nucleus, Phosphoprotein, Reference proteome, Repeat, Ribonucleoprotein, RNA-binding, Secreted, Spliceosome, Transport, Ubl conjugation	hnRNP_A2/B1, hnRNPA2B1_RRM1, RRM_dom
5378	ENSG00000064933	PMS1, HNPCC3, MLH2, PMSL1, hPMS1	PMS1 homolog 1, mismatch repair system component	P54277	yes	yes	yes	no	3D-structure, Alternative splicing, Complete proteome, DNA damage, DNA repair, DNA-binding, Hereditary nonpolyposis colorectal cancer, Nucleus, Polymorphism, Reference proteome, Tumor suppressor	DNA_mismatch_repair_C, DNA_mismatch_repair_CS, DNA_mismatch_repair_fam, HATPase_C, HMG_box_dom, PMS1_hom, Ribosomal_S5_D2-typ_fold, Ribosomal_S5_D2-typ_fold_subgr
7307	ENSG00000160201	U2AF1, FP793, RN, RNU2AF1, U2AF35, U2AFBP	U2 small nuclear RNA auxiliary factor 1	Q01081	yes	yes	yes	no	3D-structure, Acetylation, Alternative splicing, Complete proteome, Direct protein sequencing, Metal-binding, Methylation, mRNA processing, mRNA splicing, Nucleus, Phosphoprotein, Reference proteome, Repeat, RNA-binding, Spliceosome, Zinc, Zinc-finger	RRM_dom, RRM_dom_euk, U2AF_small, Znf_CCCH
8148	ENSG00000270647, ENSG00000276833	TAF15, Npl3, RBP56, TAF2N, TAFII68	TATA-box binding protein associated factor 15	Q92804	yes	yes	yes	no	3D-structure, Acetylation, ADP-ribosylation, Alternative splicing, Chromosomal rearrangement, Complete proteome, Cytoplasm, Direct protein sequencing, DNA-binding, Metal-binding, Methylation, Nucleus, Phosphoprotein, Proto-oncogene, Reference proteome, Repeat, RNA-binding, Zinc, Zinc-finger	RRM_dom, TAF15, TET_fam, Znf_RanBP2
8880	ENSG00000162613	FUBP1, FBP, FUBP, hDH V	far upstream element binding protein 1	Q96AE4	yes	yes	yes	no	3D-structure, Acetylation, Alternative splicing, Complete proteome, Direct protein sequencing, DNA-binding, Methylation, Nucleus, Phosphoprotein, Polymorphism, Reference proteome, Repeat, Transcription, Transcription regulation, Ubl conjugation	FUBP_C, KH_dom, KH_dom_type_1
11168	ENSG00000164985	PSIP1, DFS70, LEDGF, PAIP, PSIP2, p52, p75	PC4 and SFRS1 interacting protein 1	O75475	no	yes	yes	no	3D-structure, Alternative splicing, Chromosomal rearrangement, Citrullination, Coiled coil, Complete proteome, Direct protein sequencing, DNA-binding, Host-virus interaction, Nucleus, Phosphoprotein, Reference proteome, Transcription, Transcription regulation	LEDGF, PWWP_dom, Treacle-like_TCS
23451	ENSG00000115524	SF3B1, Hsh155, MDS, PRP10, PRPF10, SAP155, SF3b155	splicing factor 3b subunit 1	O75533	no	yes	yes	no	3D-structure, Acetylation, Alternative splicing, Citrullination, Complete proteome, Isopeptide bond, mRNA processing, mRNA splicing, Nucleus, Phosphoprotein, Reference proteome, Repeat, Spliceosome, Ubl conjugation	ARM-like, ARM-type_fold, SF3b_su1
27125	ENSG00000072364	AFF4, AF5Q31, CHOPS, MCEF	AF4/FMR2 family member 4	Q9UHB7	no	yes	yes	no	3D-structure, Acetylation, Alternative splicing, Chromosomal rearrangement, Complete proteome, Direct protein sequencing, Disease mutation, Dwarfism, Nucleus, Obesity, Phosphoprotein, Polymorphism, Proto-oncogene, Reference proteome, Transcription, Transcription regulation	TF_AF4/FMR2
27436	ENSG00000143924	EML4, C2orf2, ELP120, EMAP-4, EMAPL4, ROPP120	echinoderm microtubule associated protein like 4	Q9HC35	no	yes	yes	no	3D-structure, Acetylation, Alternative splicing, Complete proteome, Cytoplasm, Cytoskeleton, Direct protein sequencing, Microtubule, Phosphoprotein, Polymorphism, Reference proteome, Repeat, WD repeat	HELP, Quinoprotein_ADH-like_supfam, WD40_repeat, WD40_repeat_CS, WD40_repeat_dom, WD40/YVTN_repeat-like_dom
3105	ENSG00000206503, ENSG00000224320, ENSG00000227715, ENSG00000206505, ENSG00000229215, ENSG00000231834, ENSG00000235657, ENSG00000223980	HLA-A, HLAA	major histocompatibility complex, class I, A	P10316	no	yes	yes	no	Complete proteome, Disulfide bond, Glycoprotein, Host-virus interaction, Immunity, Membrane, MHC I, Phosphoprotein, Polymorphism, Reference proteome, Signal, Transmembrane, Transmembrane helix, Ubl conjugation	Ig_C1-set, Ig-like_dom, Ig-like_fold, Ig/MHC_CS, MHC_I_a_a1/a2, MHC_I_a_C, MHC_I-like_Ag-recog, MHC_I/II-like_Ag-recog
4644	ENSG00000197535	MYO5A, GS1, MYH12, MYO5, MYR12	myosin VA	Q9Y4I1	no	yes	yes	no	3D-structure, Acetylation, Actin-binding, Alternative splicing, ATP-binding, Calmodulin-binding, Coiled coil, Complete proteome, Motor protein, Myosin, Nucleotide-binding, Phosphoprotein, Polymorphism, Protein transport, Reference proteome, Repeat, Transport	Dilute_dom, IQ_motif_EF-hand-BS, Myosin_head_motor_dom, P-loop_NTPase
58508	ENSG00000055609	KMT2C, HALR, MLL3	lysine methyltransferase 2C	Q8NEZ4	no	yes	yes	no	3D-structure, Acetylation, Activator, Acyltransferase, Alternative splicing, Chromatin regulator, Coiled coil, Complete proteome, DNA-binding, Lipoprotein, Metal-binding, Methylation, Methyltransferase, Nucleus, Palmitate, Phosphoprotein, Polymorphism, Reference proteome, Repeat, S-adenosyl-L-methionine, Transcription, Transcription regulation, Transferase, Zinc, Zinc-finger	EPHD, FYrich_C, FYrich_N, HMG_box_dom, HMGI/Y_DNA-bd_CS, Post-SET_dom, SET_dom, Znf_FYVE_PHD, Znf_PHD, Znf_PHD-finger, Znf_RING, Znf_RING/FYVE/PHD
7150	ENSG00000198900	TOP1, TOPI	topoisomerase (DNA) I	P11387	no	yes	yes	no	3D-structure, Acetylation, Biological rhythms, Chromosomal rearrangement, Complete proteome, Direct protein sequencing, DNA-binding, Host-virus interaction, Isomerase, Isopeptide bond, Nucleus, Phosphoprotein, Polymorphism, Proto-oncogene, Reference proteome, Topoisomerase, Ubl conjugation	DNA_brk_join_enz, DNA_topo_domain1, TopoI, TopoI_AS, TopoI_C_dom, TopoI_cat_a-hlx-sub_euk, TopoI_cat_a/b-sub_euk, TopoI_cat_euk, TopoI_DNA-bd_euk, TopoI_DNA-bd_mixed-a/b_euk, TopoI_euk
84295	ENSG00000156531	PHF6, BFLS, BORJ, CENP-31	PHD finger protein 6	Q8IWS0	no	yes	yes	no	3D-structure, Acetylation, Alternative splicing, Centromere, Chromosome, Complete proteome, Disease mutation, DNA-binding, Epilepsy, Hypotrichosis, Isopeptide bond, Kinetochore, Mental retardation, Metal-binding, Nucleus, Phosphoprotein, Reference proteome, Repeat, Transcription, Transcription regulation, Ubl conjugation, Zinc, Zinc-finger	EPHD, Znf_PHD, Znf_RING/FYVE/PHD
9582	ENSG00000179750	APOBEC3B, A3B, APOBEC1L, ARCD3, ARP4, DJ742C19.2, PHRBNL, bK150C2.2	apolipoprotein B mRNA editing enzyme catalytic subunit 3B	Q9UH17	no	yes	yes	no	3D-structure, Alternative splicing, Antiviral defense, Complete proteome, Hydrolase, Immunity, Innate immunity, Metal-binding, Nucleus, Polymorphism, Reference proteome, Repeat, RNA-binding, Zinc	APOBEC_N, APOBEC/CMP_deaminase_Zn-bd, CMP_dCMP_dom, Cytidine_deaminase-like
9967	ENSG00000054118	THRAP3, TRAP150	thyroid hormone receptor associated protein 3	Q9Y2W1	no	yes	yes	no	Acetylation, Activator, ADP-ribosylation, ATP-binding, Biological rhythms, Complete proteome, Direct protein sequencing, Isopeptide bond, Methylation, mRNA processing, mRNA splicing, Nucleotide-binding, Nucleus, Phosphoprotein, Polymorphism, Receptor, Reference proteome, Transcription, Transcription regulation, Ubl conjugation	THRAP3, THRAP3_BCLAF1
1654	ENSG00000215301	DDX3X, CAP-Rf, DBX, DDX14, DDX3, HLP2, MRX102	DEAD-box helicase 3, X-linked	O00571	yes	yes	no	yes	3D-structure, Acetylation, Alternative splicing, Apoptosis, ATP-binding, Chromosome partition, Complete proteome, Cytoplasm, Direct protein sequencing, Disease mutation, DNA-binding, Helicase, Host-virus interaction, Hydrolase, Immunity, Innate immunity, Isopeptide bond, Membrane, Mental retardation, Methylation, Mitochondrion, Mitochondrion outer membrane, Nucleotide-binding, Nucleus, Phosphopro…	DEAD/DEAH_box_helicase_dom, Helicase_ATP-bd, Helicase_C, P-loop_NTPase, RNA_helicase_DEAD_Q_motif, RNA-helicase_DEAD-box_CS
3326	ENSG00000096384	HSP90AB1, D6S182, HSP84, HSP90B, HSPC2, HSPCB	heat shock protein 90 alpha family class B member 1	P08238	yes	yes	no	yes	3D-structure, Acetylation, ATP-binding, Cell membrane, Chaperone, Complete proteome, Cytoplasm, Direct protein sequencing, Glycoprotein, Membrane, Methylation, Nucleotide-binding, Nucleus, Phosphoprotein, Polymorphism, Reference proteome, S-nitrosylation, Secreted, Stress response, Ubl conjugation	HATPase_C, Heat_shock_protein_90_CS, Hsp90_fam, Hsp90_N, Ribosomal_S5_D2-typ_fold
8241	ENSG00000182872	RBM10, DXS8237E, GPATC9, GPATCH9, S1-1, TARPS, ZRANB5	RNA binding motif protein 10	P98175	yes	yes	no	yes	3D-structure, Acetylation, Alternative splicing, Complete proteome, Metal-binding, Methylation, mRNA processing, mRNA splicing, Nucleus, Phosphoprotein, Polymorphism, Reference proteome, Repeat, RNA-binding, Zinc, Zinc-finger	G_patch_dom, RBM10, RBM10_RRM2, RRM_dom, Znf_C2H2_type, Znf_RanBP2
27044	ENSG00000197157	SND1, TDRD11, Tudor-SN, p100	staphylococcal nuclease and tudor domain containing 1	Q7KZF4	no	yes	no	yes	3D-structure, Acetylation, Complete proteome, Cytoplasm, Direct protein sequencing, Host-virus interaction, Nucleus, Phosphoprotein, Reference proteome, Repeat, Transcription, Transcription regulation	Silence_cplx_Nase-comp_TudorSN, Staphylococal_nuclease_OB-fold, Thermonucl_AS, Tudor
3895	ENSG00000126777	KTN1, CG1, KNT, MU-RMS-40.19	kinectin 1	Q86UP2	no	yes	no	yes	Alternative splicing, Coiled coil, Complete proteome, Direct protein sequencing, Endoplasmic reticulum, Glycoprotein, Membrane, Phosphoprotein, Polymorphism, Reference proteome, Signal-anchor, Transmembrane, Transmembrane helix	Kinectin
4478	ENSG00000147065	MSN, HEL70, IMD50	moesin	P26038	no	yes	no	yes	3D-structure, Acetylation, Cell membrane, Cell projection, Complete proteome, Cytoplasm, Cytoskeleton, Direct protein sequencing, Disease mutation, Membrane, Phosphoprotein, Reference proteome, S-nitrosylation	Band_41_domain, ERM, ERM_C_dom, Ez/rad/moesin-like, FERM_central, FERM_CS, FERM_domain, FERM_N, FERM_PH-like_C, FERM/acyl-CoA-bd_prot_3-hlx, Moesin_tail, PH_dom-like, Ubiquitin-rel_dom
1974	ENSG00000156976	EIF4A2, BM-010, DDX2B, EIF4A, EIF4F, eIF-4A-II, eIF4A-II	eukaryotic translation initiation factor 4A2	Q14240	yes	yes	no	no	3D-structure, Alternative splicing, ATP-binding, Complete proteome, Helicase, Host-virus interaction, Hydrolase, Initiation factor, Nucleotide-binding, Phosphoprotein, Polymorphism, Protein biosynthesis, Reference proteome, RNA-binding	DEAD/DEAH_box_helicase_dom, Helicase_ATP-bd, Helicase_C, P-loop_NTPase, RNA_helicase_DEAD_Q_motif, RNA-helicase_DEAD-box_CS
26065	ENSG00000257103, ENSG00000262860	LSM14A, C19orf13, FAM61A, RAP55, RAP55A	LSM14A, mRNA processing body assembly factor	Q8ND56	yes	yes	no	no	Acetylation, Alternative splicing, Complete proteome, Cytoplasm, Developmental protein, Methylation, Phosphoprotein, Polymorphism, Reference proteome, Repressor, Ribonucleoprotein, Translation regulation	DFDF, FDF_dom, FFD_box, LSM_dom, Lsm14-like_N, TFG_box
55596	ENSG00000033030	ZCCHC8	zinc finger CCHC-type containing 8	Q6NZY4	yes	yes	no	no	3D-structure, Acetylation, Alternative splicing, Coiled coil, Complete proteome, Metal-binding, mRNA processing, mRNA splicing, Nucleus, Phosphoprotein, Polymorphism, Reference proteome, Spliceosome, Zinc, Zinc-finger	PSP_pro-rich, Znf_CCHC
6427	ENSG00000161547	SRSF2, PR264, SC-35, SC35, SFRS2, SFRS2A, SRp30b	serine and arginine rich splicing factor 2	Q01130	yes	yes	no	no	3D-structure, Acetylation, Alternative splicing, Complete proteome, Direct protein sequencing, mRNA processing, mRNA splicing, Nucleus, Phosphoprotein, Reference proteome, RNA-binding	RRM_dom, RRM_dom_euk, SRSF2
6428	ENSG00000112081	SRSF3, SFRS3, SRp20	serine and arginine rich splicing factor 3	P84103	yes	yes	no	no	3D-structure, Acetylation, Alternative splicing, Complete proteome, Cytoplasm, Direct protein sequencing, mRNA processing, mRNA splicing, mRNA transport, Nucleus, Phosphoprotein, Reference proteome, Repeat, RNA-binding, Transport	RRM_dom
7555	ENSG00000169714	CNBP, CNBP1, DM2, PROMM, RNF163, ZCCHC22, ZNF9	CCHC-type zinc finger nucleic acid binding protein	P62633	yes	yes	no	no	Acetylation, Alternative splicing, Complete proteome, Cytoplasm, DNA-binding, Endoplasmic reticulum, Metal-binding, Methylation, Phosphoprotein, Reference proteome, Repeat, Repressor, Transcription, Transcription regulation, Zinc, Zinc-finger	Znf_CCHC
9444	ENSG00000112531	QKI, Hqk, QK, QK1, QK3, hqkI	QKI, KH domain containing RNA binding	Q96PU8	yes	yes	no	no	3D-structure, Alternative splicing, Complete proteome, Cytoplasm, Developmental protein, Differentiation, Methylation, mRNA processing, mRNA splicing, mRNA transport, Nucleus, Phosphoprotein, Polymorphism, Reference proteome, RNA-binding, SH3-binding, Translation regulation, Transport	KH_dom, KH_dom_type_1, Quaking_NLS, STAR_dimer
6184	ENSG00000163902	RPN1, OST1, RBPH1	ribophorin I	P04843	no	yes	no	no	Acetylation, Complete proteome, Endoplasmic reticulum, Glycoprotein, Isopeptide bond, Membrane, Reference proteome, Signal, Transmembrane, Transmembrane helix, Ubl conjugation	Ribophorin_I
81608	ENSG00000145216	FIP1L1, FIP1, Rhe, hFip1	factor interacting with PAPOLA and CPSF1	Q6UN15	no	yes	no	no	Alternative splicing, Complete proteome, mRNA processing, Nucleus, Phosphoprotein, Reference proteome, RNA-binding	Fip1
10131	ENSG00000126602	TRAP1, HSP 75, HSP75, HSP90L, TRAP-1	TNF receptor associated protein 1	Q12931	yes	no	yes	yes	3D-structure, Acetylation, Alternative splicing, ATP-binding, Chaperone, Complete proteome, Membrane, Mitochondrion, Mitochondrion inner membrane, Nucleotide-binding, Phosphoprotein, Polymorphism, Reference proteome, Transit peptide	HATPase_C, Hsp90_fam, Hsp90_N, Ribosomal_S5_D2-typ_fold
10181	ENSG00000003756	RBM5, G15, H37, LUCA15, RMB5	RNA binding motif protein 5	P52756	yes	no	yes	yes	3D-structure, Alternative splicing, Apoptosis, Complete proteome, Metal-binding, mRNA processing, mRNA splicing, Nucleus, Phosphoprotein, Polymorphism, Reference proteome, Repeat, RNA-binding, Spliceosome, Zinc, Zinc-finger	G_patch_dom, RBM5, RBM5_RRM1, RBM5_RRM2, RRM_dom, Znf_C2H2_type, Znf_RanBP2
10247	ENSG00000132541	RIDA, HRSP12, P14.5, PSP, UK114	reactive intermediate imine deaminase A homolog	P52758	yes	no	yes	yes	3D-structure, Acetylation, Complete proteome, Cytoplasm, Direct protein sequencing, Hydrolase, Mitochondrion, Nucleus, Peroxisome, Phosphoprotein, Reference proteome	Endoribo_LPSP/chorism_mut-like, RidA, RidA_CS, YjgF/YER057c/UK114
10450	ENSG00000084072	PPIE, CYP-33, CYP33	peptidylprolyl isomerase E	Q9UNP9	yes	no	yes	yes	3D-structure, Alternative splicing, Complete proteome, Isomerase, mRNA processing, mRNA splicing, Nucleus, Phosphoprotein, Reference proteome, RNA-binding, Rotamase, Spliceosome	Cyclophilin-like_dom, Cyclophilin-type_PPIase, Cyclophilin-type_PPIase_CS, Cyclophilin-type_PPIase_dom, PPIE, PPIE_RRM, RRM_dom
1653	ENSG00000079785	DDX1, DBP-RB, UKVH5d	DEAD-box helicase 1	Q92499	yes	no	yes	yes	3D-structure, Acetylation, Activator, Alternative splicing, ATP-binding, Complete proteome, Cytoplasm, DNA-binding, Exonuclease, Helicase, Hydrolase, mRNA processing, Nuclease, Nucleotide-binding, Nucleus, Phosphoprotein, Reference proteome, RNA-binding, Transcription, Transcription regulation, tRNA processing	B30.2/SPRY, ConA-like_dom, DEAD/DEAH_box_helicase_dom, Helicase_ATP-bd, Helicase_C, P-loop_NTPase, RNA_helicase_DEAD_Q_motif, SPRY_dom
1984	ENSG00000132507	EIF5A, EIF-5A, EIF5A1, eIF5AI	eukaryotic translation initiation factor 5A	P63241	yes	no	yes	yes	3D-structure, Acetylation, Alternative splicing, Complete proteome, Cytoplasm, Direct protein sequencing, Elongation factor, Endoplasmic reticulum, Hypusine, Membrane, mRNA transport, Nuclear pore complex, Nucleus, Protein biosynthesis, Protein transport, Reference proteome, RNA-binding, Translocation, Transport	NA-bd_OB-fold, Rib_L2_dom2, Trans_elong_IF5A_hypusine_site, Transl_elong_IF5A, Transl_elong_IF5A_C, Translation_prot_SH3-like
2194	ENSG00000169710	FASN, FAS, OA-519, SDR27X1	fatty acid synthase	P49327	yes	no	yes	yes	3D-structure, Acetylation, Complete proteome, Cytoplasm, Direct protein sequencing, Fatty acid biosynthesis, Fatty acid metabolism, Hydrolase, Isopeptide bond, Lipid biosynthesis, Lipid metabolism, Lyase, Multifunctional enzyme, NAD, NADP, Oxidoreductase, Phosphopantetheine, Phosphoprotein, Polymorphism, Pyridoxal phosphate, Reference proteome, Transferase, Ubl conjugation	AB_hydrolase, Acyl_transferase, Acyl_Trfase/lysoPLipase, ADH_C, Fatty_acid_synthase_dom_2, GroES-like, KAsynt_C_assoc, Ketoacyl_synth_AS, Ketoacyl_synth_C, Ketoacyl_synth_N, Malonyl_transacylase_ACP-bd, Methyltransf_12, NAD(P)-bd_dom, PKS_acyl_transferase, PKS_Beta-ketoAc_synthase_dom, PKS_dehydratase, PKS_ER, PKS_KR, PKS_PP-bd, PP-bd_ACP, Ppantetheine_attach_site, SAM-dependent_MTases, Thioester…
2237	ENSG00000168496	FEN1, FEN-1, MF1, RAD2	flap structure-specific endonuclease 1	P39748	yes	no	yes	yes	3D-structure, Acetylation, Alternative initiation, Complete proteome, Direct protein sequencing, DNA damage, DNA repair, DNA replication, Endonuclease, Exonuclease, Hydrolase, Magnesium, Metal-binding, Methylation, Mitochondrion, Nuclease, Nucleus, Phosphoprotein, Reference proteome	5-3_exonuclease_C, Flap_endonuc, HhH2, PIN_domain-like, XPG_CS, XPG_DNA_repair_N, XPG-I_dom, XPG/Rad2
22827	ENSG00000179950, ENSG00000274081	PUF60, FIR, RoBPI, SIAHBP1, VRJS	poly(U) binding splicing factor 60	Q9UHX1	yes	no	yes	yes	3D-structure, Acetylation, Alternative splicing, Apoptosis, Complete proteome, Direct protein sequencing, Disease mutation, DNA-binding, Isopeptide bond, mRNA processing, mRNA splicing, Nucleus, Phosphoprotein, Reference proteome, Repeat, Repressor, Ribonucleoprotein, RNA-binding, Transcription, Transcription regulation, Ubl conjugation	PolyU-bd, PUF60_RRM1, PUF60_RRM2, PUF60_RRM3, RRM_dom, RRM_dom_euk
23089	ENSG00000242265	PEG10, EDR, HB-1, MEF3L, Mar2, Mart2, RGAG3, RTL2, SIRH1	paternally expressed 10	Q86TG7	yes	no	yes	yes	Apoptosis, Coiled coil, Complete proteome, Cytoplasm, Differentiation, DNA-binding, Metal-binding, Methylation, Nucleus, Phosphoprotein, Reference proteome, Ribosomal frameshifting, Transposable element, Zinc, Zinc-finger	DUF4939, LDOC1-rel, Peptidase_aspartic_dom, Znf_CCHC
23435	ENSG00000120948	TARDBP, ALS10, TDP-43	TAR DNA binding protein	Q13148	yes	no	yes	yes	3D-structure, Alternative splicing, Amyotrophic lateral sclerosis, Complete proteome, Direct protein sequencing, Disease mutation, DNA-binding, Isopeptide bond, Methylation, mRNA processing, mRNA splicing, Neurodegeneration, Nucleus, Phosphoprotein, Polymorphism, Reference proteome, Repeat, Repressor, RNA-binding, Transcription, Transcription regulation, Ubl conjugation	RRM_dom
26156	ENSG00000171490	RSL1D1, CSIG, L12, PBK1, UTP30	ribosomal L1 domain containing 1	O76021	yes	no	yes	yes	Acetylation, Alternative splicing, Coiled coil, Complete proteome, Direct protein sequencing, Isopeptide bond, Nucleus, Phosphoprotein, Reference proteome, Ubl conjugation	Ribosomal_L1_3-a/b-sand, Ribosomal_L1-like, Ribosomal_L1/biogenesis
26523	ENSG00000092847	AGO1, EIF2C, EIF2C1, GERP95, Q99, hAgo1	argonaute 1, RISC catalytic component	Q9UL18	yes	no	yes	yes	3D-structure, Complete proteome, Cytoplasm, Disease mutation, Reference proteome, Repressor, Ribonucleoprotein, RNA-binding, RNA-mediated gene silencing, Transcription, Transcription regulation, Translation regulation	ArgoL1, ArgoL2, Argonaute_Mid_dom, Argonaute_N, PAZ_dom, Piwi, RNaseH-like_dom
26986	ENSG00000070756	PABPC1, PAB1, PABP, PABP1, PABPC2, PABPL1	poly(A) binding protein cytoplasmic 1	P11940	yes	no	yes	yes	3D-structure, Acetylation, Alternative splicing, Complete proteome, Cytoplasm, Direct protein sequencing, Methylation, mRNA processing, mRNA splicing, Nonsense-mediated mRNA decay, Nucleus, Phosphoprotein, Reference proteome, Repeat, RNA-binding, Spliceosome	PABP_1234, PABP_HYD, RRM_dom, RRM_dom_euk
26993	ENSG00000011243	AKAP8L, HA95, HAP95, NAKAP, NAKAP95	A-kinase anchoring protein 8 like	Q9ULX6	yes	no	yes	yes	Acetylation, Alternative splicing, Complete proteome, Cytoplasm, Metal-binding, Methylation, mRNA processing, mRNA splicing, Nucleus, Phosphoprotein, Polymorphism, Reference proteome, Repeat, Transcription, Transcription regulation, Zinc, Zinc-finger	AKAP95, ZF_C2H2_AKAP95
27161	ENSG00000123908	AGO2, CASC7, EIF2C2, LINC00980, PPD, Q10	argonaute 2, RISC catalytic component	Q9UKV8	yes	no	yes	yes	3D-structure, Alternative splicing, Complete proteome, Cytoplasm, Endonuclease, Hydrolase, Hydroxylation, Magnesium, Manganese, Metal-binding, Nitration, Nuclease, Nucleus, Phosphoprotein, Reference proteome, Repressor, Ribonucleoprotein, RNA-binding, RNA-mediated gene silencing, Transcription, Transcription regulation, Translation regulation	AGO2, ArgoL1, ArgoL2, Argonaute_Mid_dom, Argonaute_N, PAZ_dom, Piwi, RNaseH-like_dom
3190	ENSG00000165119	HNRNPK, AUKS, CSBP, HNRPK, TUNP	heterogeneous nuclear ribonucleoprotein K	P61978	yes	no	yes	yes	3D-structure, Acetylation, Activator, Alternative splicing, Cell junction, Cell projection, Complete proteome, Cytoplasm, Direct protein sequencing, DNA-binding, Glycoprotein, Host-virus interaction, Isopeptide bond, Mental retardation, Methylation, mRNA processing, mRNA splicing, Nucleus, Phosphoprotein, Reference proteome, Repeat, Repressor, Ribonucleoprotein, RNA-binding, Spliceosome, Transcri…	hnRNP_K, KH_dom, KH_dom_type_1, ROK_N
3276	ENSG00000126457	PRMT1, ANM1, HCP1, HRMT1L2, IR1B4	protein arginine methyltransferase 1	Q99873	yes	no	yes	yes	Alternative splicing, Complete proteome, Cytoplasm, Methyltransferase, Nucleus, Phosphoprotein, Polymorphism, Reference proteome, S-adenosyl-L-methionine, Transferase	Arg_MeTrfase, SAM-dependent_MTases
328	ENSG00000100823	APEX1, APE, APE1, APEN, APEX, APX, HAP1, REF1	apurinic/apyrimidinic endodeoxyribonuclease 1	P27695	yes	no	yes	yes	3D-structure, Acetylation, Activator, Cleavage on pair of basic residues, Complete proteome, Cytoplasm, Direct protein sequencing, Disulfide bond, DNA damage, DNA recombination, DNA repair, DNA-binding, Endonuclease, Endoplasmic reticulum, Exonuclease, Hydrolase, Lyase, Magnesium, Metal-binding, Mitochondrion, Nuclease, Nucleus, Phosphoprotein, Polymorphism, Reference proteome, Repressor, RNA-bin…	AP_endonuc_1, AP_endonuclease_F1_BS, AP_endonuclease_F1_CS, Endo/exonuclease/phosphatase
4691	ENSG00000115053	NCL, C23	nucleolin	P19338	yes	no	yes	yes	3D-structure, Acetylation, Complete proteome, Cytoplasm, Direct protein sequencing, DNA-binding, Isopeptide bond, Methylation, Nucleus, Phosphoprotein, Polymorphism, Reference proteome, Repeat, RNA-binding, Ubl conjugation	Nucleolin_RRM1, Nucleolin_RRM2, Nucleolin_RRM3, Nucleolin_RRM4, RRM_dom, RRM_dom_euk
4904	ENSG00000065978	YBX1, BP-8, CBF-A, CSDA2, CSDB, DBPB, EFI-A, MDR-NF1, NSEP-1, NSEP1, YB-1, YB1	Y-box binding protein 1	P67809	yes	no	yes	yes	3D-structure, Acetylation, Activator, Complete proteome, Cytoplasm, Direct protein sequencing, DNA-binding, Isopeptide bond, Mitogen, mRNA processing, mRNA splicing, Nucleus, Phosphoprotein, Reference proteome, Repressor, RNA-binding, Secreted, Transcription, Transcription regulation, Ubl conjugation	Cold-shock_CS, CSD, CSP_DNA-bd, NA-bd_OB-fold
5094	ENSG00000197111	PCBP2, HNRNPE2, HNRPE2, hnRNP-E2	poly(rC) binding protein 2	Q15366	yes	no	yes	yes	3D-structure, Alternative splicing, Antiviral defense, Complete proteome, Cytoplasm, Direct protein sequencing, DNA-binding, Immunity, Innate immunity, Nucleus, Phosphoprotein, Reference proteome, Repeat, Ribonucleoprotein, RNA-binding, Viral RNA replication	KH_dom, KH_dom_type_1
51065	ENSG00000185088	RPS27L	ribosomal protein S27 like	Q71UM5	yes	no	yes	yes	Complete proteome, Metal-binding, Reference proteome, Ribonucleoprotein, Ribosomal protein, Zinc, Zinc-finger	Ribosomal_S27e, Ribosomal_S27e_Zn-bd_dom, Ribosomal_zn-bd
51202	ENSG00000213782	DDX47, E4-DBP, HQ0256, MSTP162, RRP3	DEAD-box helicase 47	Q9H0S4	yes	no	yes	yes	3D-structure, Acetylation, Alternative splicing, Apoptosis, ATP-binding, Complete proteome, Direct protein sequencing, Helicase, Hydrolase, mRNA processing, mRNA splicing, Nucleotide-binding, Nucleus, Phosphoprotein, Reference proteome, RNA-binding, rRNA processing	DEAD/DEAH_box_helicase_dom, Helicase_ATP-bd, Helicase_C, P-loop_NTPase, RNA_helicase_DEAD_Q_motif, RNA-helicase_DEAD-box_CS
51428	ENSG00000183258	DDX41, ABS, MPLPF	DEAD-box helicase 41	Q9UJV9	yes	no	yes	yes	3D-structure, ATP-binding, Complete proteome, Disease mutation, Helicase, Hydrolase, Metal-binding, mRNA processing, mRNA splicing, Nucleotide-binding, Nucleus, Phosphoprotein, Reference proteome, RNA-binding, Spliceosome, Zinc, Zinc-finger	DEAD/DEAH_box_helicase_dom, Helicase_ATP-bd, Helicase_C, P-loop_NTPase, RNA_helicase_DEAD_Q_motif
5430	ENSG00000181222	POLR2A, POLR2, POLRA, RPB1, RPBh1, RPO2, RPOL2, RpIILS, hRPB220, hsRPB1	RNA polymerase II subunit A	P24928	yes	no	yes	yes	3D-structure, Acetylation, Alternative splicing, Complete proteome, Cytoplasm, DNA-binding, DNA-directed RNA polymerase, Magnesium, Metal-binding, Methylation, Nucleotidyltransferase, Nucleus, Phosphoprotein, Polymorphism, Reference proteome, Repeat, RNA-directed RNA polymerase, Transcription, Transferase, Ubl conjugation, Zinc	RNA_pol_asu, RNA_pol_II_repeat_euk, RNA_pol_N, RNA_pol_Rpb1_1, RNA_pol_Rpb1_3, RNA_pol_Rpb1_4, RNA_pol_Rpb1_5, RNA_pol_Rpb1_6, RNA_pol_Rpb1_7
54888	ENSG00000037474	NSUN2, MISU, MRT5, SAKI, TRM4	NOP2/Sun RNA methyltransferase family member 2	Q08J23	yes	no	yes	yes	Acetylation, Alternative splicing, Cell cycle, Cell division, Complete proteome, Cytoplasm, Cytoskeleton, Direct protein sequencing, Disease mutation, Isopeptide bond, Mental retardation, Methyltransferase, Mitosis, Nucleus, Phosphoprotein, Polymorphism, Reference proteome, RNA-binding, S-adenosyl-L-methionine, Transferase, tRNA processing, tRNA-binding, Ubl conjugation	MeTrfase_RsmB/NOP2, RCMT, RCMT_NCL1, SAM-dependent_MTases
55749	ENSG00000060339	CCAR1	cell division cycle and apoptosis regulator 1	Q8IX12	yes	no	yes	yes	Activator, Alternative splicing, Apoptosis, Cell cycle, Coiled coil, Complete proteome, Cytoplasm, Isopeptide bond, Phosphoprotein, Polymorphism, Reference proteome, Repressor, Transcription, Transcription regulation, Ubl conjugation	CCAR1/CCAR2, DBC1/CARP1_inactive_NUDIX_dom, EF-hand-dom_pair, NA-bd_OB-fold, S1-like_RNA-bd_dom, SAP_dom
5610	ENSG00000055332	EIF2AK2, EIF2AK1, PKR, PPP1R83, PRKR	eukaryotic translation initiation factor 2 alpha kinase 2	P19525	yes	no	yes	yes	3D-structure, Acetylation, Alternative splicing, Antiviral defense, ATP-binding, Complete proteome, Cytoplasm, Direct protein sequencing, Host-virus interaction, Immunity, Innate immunity, Isopeptide bond, Kinase, Nucleotide-binding, Nucleus, Phosphoprotein, Polymorphism, Reference proteome, Repeat, RNA-binding, Serine/threonine-protein kinase, Transcription, Transcription regulation, Transferase…	dsRBD_dom, Kinase-like_dom, PKR, Prot_kinase_dom, Protein_kinase_ATP_BS, Ser/Thr_kinase_AS
56257	ENSG00000146834	MEPCE, BCDIN3	methylphosphate capping enzyme	Q7L2J0	yes	no	yes	yes	3D-structure, Acetylation, Alternative splicing, Complete proteome, Methylation, Methyltransferase, Phosphoprotein, Reference proteome, S-adenosyl-L-methionine, Transferase	Bin3_C, BIN3_SAM-bd_dom, Methyltranfer_dom, SAM-dependent_MTases
57060	ENSG00000090097	PCBP4, CBP, LIP4, MCG10	poly(rC) binding protein 4	P57723	yes	no	yes	yes	Alternative splicing, Complete proteome, Cytoplasm, DNA-binding, Polymorphism, Reference proteome, Repeat, Ribonucleoprotein, RNA-binding	KH_dom, KH_dom_type_1, PCBP4
57805	ENSG00000158941	CCAR2, DBC-1, DBC1, KIAA1967, NET35, p30 DBC, p30DBC	cell cycle and apoptosis regulator 2	Q8N163	yes	no	yes	yes	Acetylation, Activator, Alternative splicing, Apoptosis, Biological rhythms, Cell cycle, Coiled coil, Complete proteome, Cytoplasm, DNA damage, Isopeptide bond, Metalloenzyme inhibitor, Methylation, mRNA processing, mRNA splicing, Nucleus, Phosphoprotein, Reference proteome, Repressor, Transcription, Transcription regulation, Tumor suppressor, Ubl conjugation, Wnt signaling pathway	CCAR1/CCAR2, CCAR2, DBC1/CARP1_inactive_NUDIX_dom, EF-hand-dom_pair, S1-like_RNA-bd_dom
5976	ENSG00000005007	UPF1, HUPF1, NORF1, RENT1, pNORF1, smg-2	UPF1, RNA helicase and ATPase	Q92900	yes	no	yes	yes	3D-structure, Alternative splicing, ATP-binding, Complete proteome, Cytoplasm, Helicase, Hydrolase, Metal-binding, Methylation, Nonsense-mediated mRNA decay, Nucleotide-binding, Nucleus, Phosphoprotein, Polymorphism, Reference proteome, Repeat, RNA-binding, Zinc, Zinc-finger	Helicase/UvrB_N, P-loop_NTPase, RNA-helicase_UPF1_UPF2-interct
6122	ENSG00000100316	RPL3, ASC-1, L3, TARBP-B	ribosomal protein L3	P39023	yes	no	yes	yes	3D-structure, Acetylation, Complete proteome, Cytoplasm, Direct protein sequencing, Isopeptide bond, Nucleus, Phosphoprotein, Polymorphism, Reference proteome, Ribonucleoprotein, Ribosomal protein, Ubl conjugation	Ribosomal_L3, Ribosomal_L3_CS, Transl_B-barrel
6128	ENSG00000089009	RPL6, L6, SHUJUN-2, TAXREB107, TXREB1	ribosomal protein L6	Q02878	yes	no	yes	yes	3D-structure, Acetylation, Complete proteome, Direct protein sequencing, Phosphoprotein, Polymorphism, Reference proteome, Ribonucleoprotein, Ribosomal protein	60S_ribosomal_L6E, Rib_L2_dom2, Ribosomal_L6_N, Translation_prot_SH3-like
6136	ENSG00000197958	RPL12, L12	ribosomal protein L12	P30050	yes	no	yes	yes	3D-structure, Acetylation, Alternative splicing, Complete proteome, Phosphoprotein, Reference proteome, Ribonucleoprotein, Ribosomal protein, RNA-binding	Ribosomal_L11_C, Ribosomal_L11_CS, Ribosomal_L11_N, Ribosomal_L11/L12
6141	ENSG00000063177	RPL18, L18	ribosomal protein L18	Q07020	yes	no	yes	yes	3D-structure, Alternative splicing, Complete proteome, Cytoplasm, Direct protein sequencing, Phosphoprotein, Reference proteome, Ribonucleoprotein, Ribosomal protein	Ribosomal_L18e, Ribosomal_L18e_CS, Ribosomal_L18e/L15P
6152	ENSG00000114391	RPL24, HEL-S-310, L24	ribosomal protein L24	P83731	yes	no	yes	yes	3D-structure, Acetylation, Complete proteome, Direct protein sequencing, Phosphoprotein, Reference proteome, Ribonucleoprotein, Ribosomal protein	Ribosomal_L24e_CS, Ribosomal_L24e-rel, TRASH_dom
6154	ENSG00000161970	RPL26, DBA11, L26	ribosomal protein L26	P61254	yes	no	yes	yes	3D-structure, Complete proteome, Diamond-Blackfan anemia, Isopeptide bond, Phosphoprotein, Reference proteome, Ribonucleoprotein, Ribosomal protein, Ubl conjugation	KOW, Rib_L2_dom2, Ribosomal_L24/26_CS, Ribosomal_L26/L24P_euk/arc, Translation_prot_SH3-like
6155	ENSG00000131469	RPL27, L27	ribosomal protein L27	P61353	yes	no	yes	yes	3D-structure, Acetylation, Complete proteome, Diamond-Blackfan anemia, Direct protein sequencing, Reference proteome, Ribonucleoprotein, Ribosomal protein	KOW, Rib_L2_dom2, Ribosomal_L27e, Ribosomal_L27e_CS, Translation_prot_SH3-like
6168	ENSG00000197756	RPL37A, L37A	ribosomal protein L37a	P61513	yes	no	yes	yes	3D-structure, Complete proteome, Metal-binding, Reference proteome, Ribonucleoprotein, Ribosomal protein, Zinc, Zinc-finger	Ribosomal_L37ae, Ribosomal_L37ae/L37e, Ribosomal_zn-bd
6169	ENSG00000172809	RPL38, L38	ribosomal protein L38	P63173	yes	no	yes	yes	3D-structure, Acetylation, Complete proteome, Reference proteome, Ribonucleoprotein, Ribosomal protein	Ribosomal_L38e
6188	ENSG00000149273	RPS3, S3	ribosomal protein S3	P23396	yes	no	yes	yes	3D-structure, Acetylation, Alternative splicing, Apoptosis, Cell cycle, Cell division, Complete proteome, Cytoplasm, Cytoskeleton, Direct protein sequencing, DNA damage, DNA repair, DNA-binding, Isopeptide bond, Lyase, Membrane, Methylation, Mitochondrion, Mitochondrion inner membrane, Mitosis, Nucleus, Phosphoprotein, Reference proteome, Ribonucleoprotein, Ribosomal protein, RNA-binding, Transcr…	KH_dom_type_2, KH_dom-like_a/b, KH_prok-type, Ribosomal_S3_C, Ribosomal_S3_CS, Ribosomal_S3_euk/arc
6193	ENSG00000083845	RPS5, S5	ribosomal protein S5	P46782	yes	no	yes	yes	3D-structure, Acetylation, Complete proteome, Direct protein sequencing, Phosphoprotein, Reference proteome, Ribonucleoprotein, Ribosomal protein	Ribosomal_S5/S7, Ribosomal_S5/S7_euk/arc, Ribosomal_S7_CS, Ribosomal_S7_dom
6194	ENSG00000137154	RPS6, S6	ribosomal protein S6	P62753	yes	no	yes	yes	3D-structure, Acetylation, Complete proteome, Direct protein sequencing, Phosphoprotein, Polymorphism, Reference proteome, Ribonucleoprotein, Ribosomal protein	Ribosomal_S6_euk, Ribosomal_S6e, Ribosomal_S6e_CS
6202	ENSG00000142937	RPS8, S8	ribosomal protein S8	P62241	yes	no	yes	yes	3D-structure, Acetylation, Complete proteome, Cytoplasm, Direct protein sequencing, Lipoprotein, Membrane, Myristate, Phosphoprotein, Polymorphism, Reference proteome, Ribonucleoprotein, Ribosomal protein	Ribosomal_S8e, Ribosomal_S8e_CS, Ribosomal_S8e/biogenesis_NSA2
6203	ENSG00000170889, ENSG00000274005, ENSG00000275323, ENSG00000277079, ENSG00000278081, ENSG00000277359, ENSG00000274950, ENSG00000274626, ENSG00000278270, ENSG00000274646	RPS9, S9	ribosomal protein S9	P46781	yes	no	yes	yes	3D-structure, Acetylation, Complete proteome, Cytoplasm, Direct protein sequencing, Phosphoprotein, Polymorphism, Reference proteome, Ribonucleoprotein, Ribosomal protein, RNA-binding, rRNA-binding	Ribosomal_S4_CS, Ribosomal_S4/S9, Ribosomal_S4/S9_euk/arc, Ribosomal_S4/S9_N, S4_RNA-bd
6208	ENSG00000164587	RPS14, EMTB, S14	ribosomal protein S14	P62263	yes	no	yes	yes	3D-structure, Complete proteome, Direct protein sequencing, Phosphoprotein, Reference proteome, Ribonucleoprotein, Ribosomal protein	Ribosomal_S11, Ribosomal_S11_CS
6209	ENSG00000115268	RPS15, RIG, S15	ribosomal protein S15	P62841	yes	no	yes	yes	3D-structure, Acetylation, Complete proteome, Direct protein sequencing, Reference proteome, Ribonucleoprotein, Ribosomal protein	Ribosomal_S19, Ribosomal_S19_CS, Ribosomal_S19_SF, Ribosomal_S19A/S15e
6217	ENSG00000105193	RPS16, S16	ribosomal protein S16	P62249	yes	no	yes	yes	3D-structure, Complete proteome, Direct protein sequencing, Reference proteome, Ribonucleoprotein, Ribosomal protein	Ribosomal_S5_D2-typ_fold, Ribosomal_S5_D2-typ_fold_subgr, Ribosomal_S9, Ribosomal_S9_CS
6223	ENSG00000105372	RPS19, DBA, DBA1, S19	ribosomal protein S19	P39019	yes	no	yes	yes	3D-structure, Acetylation, Complete proteome, Diamond-Blackfan anemia, Direct protein sequencing, Disease mutation, Methylation, Nucleus, Reference proteome, Ribonucleoprotein, Ribosomal protein	Ribosomal_S19e, Ribosomal_S19e_CS, WHTH_DNA-bd_dom
6232	ENSG00000177954	RPS27, MPS-1, MPS1, S27	ribosomal protein S27	P42677	yes	no	yes	yes	3D-structure, Complete proteome, Diamond-Blackfan anemia, Direct protein sequencing, Metal-binding, Phosphoprotein, Reference proteome, Ribonucleoprotein, Ribosomal protein, Zinc, Zinc-finger	Ribosomal_S27e, Ribosomal_S27e_Zn-bd_dom, Ribosomal_zn-bd
6233	ENSG00000143947	RPS27A, CEP80, HEL112, S27A, UBA80, UBC, UBCEP1, UBCEP80	ribosomal protein S27a	P62979	yes	no	yes	yes	3D-structure, Acetylation, Complete proteome, Cytoplasm, Direct protein sequencing, Isopeptide bond, Metal-binding, Nucleus, Phosphoprotein, Reference proteome, Ribonucleoprotein, Ribosomal protein, Ubl conjugation, Zinc, Zinc-finger	Ribosomal_S27a, Ribosomal_zn-bd, Ubiquitin, Ubiquitin_CS, Ubiquitin_dom, Ubiquitin-rel_dom
64393	ENSG00000172667	ZMAT3, PAG608, WIG-1, WIG1	zinc finger matrin-type 3	Q9HA38	yes	no	yes	yes	Alternative splicing, Apoptosis, Complete proteome, DNA damage, Growth regulation, Metal-binding, Nucleus, Protein transport, Reference proteome, Repeat, RNA-binding, Translocation, Transport, Zinc, Zinc-finger	Matrin/U1-like-C_Znf_C2H2, Znf_C2H2_jaz, Znf_C2H2_type
6596	ENSG00000071794	HLTF, HIP116, HIP116A, HLTF1, RNF80, SMARCA3, SNF2L3, ZBU1	helicase like transcription factor	Q14527	yes	no	yes	yes	3D-structure, Activator, Alternative initiation, ATP-binding, Chromatin regulator, Complete proteome, Cytoplasm, DNA-binding, Helicase, Hydrolase, Metal-binding, Methylation, Multifunctional enzyme, Nucleotide-binding, Nucleus, Phosphoprotein, Polymorphism, Reference proteome, Transcription, Transferase, Ubl conjugation pathway, Zinc, Zinc-finger	Helicase_ATP-bd, Helicase_C, HIRAN, HLTF, P-loop_NTPase, SNF2_N, Znf_RING, Znf_RING_CS, Znf_RING/FYVE/PHD
6730	ENSG00000167881	SRP68	signal recognition particle 68	Q9UHB9	yes	no	yes	yes	3D-structure, Acetylation, Alternative splicing, Complete proteome, Cytoplasm, Nucleus, Phosphoprotein, Reference proteome, Ribonucleoprotein, RNA-binding, Signal recognition particle	SRP68, SRP68-RBD
677	ENSG00000185650	ZFP36L1, BRF1, Berg36, ERF-1, ERF1, RNF162B, TIS11B, cMG1	ZFP36 ring finger protein like 1	Q07352	yes	no	yes	yes	3D-structure, Complete proteome, Cytoplasm, Developmental protein, DNA-binding, Metal-binding, mRNA processing, mRNA transport, Nucleus, Phosphoprotein, Reference proteome, Repeat, Ribonucleoprotein, RNA-binding, Transport, Ubl conjugation, Zinc, Zinc-finger	Tis11B_N, Znf_CCCH
678	ENSG00000152518	ZFP36L2, BRF2, ERF-2, ERF2, RNF162C, TIS11D	ZFP36 ring finger protein like 2	P47974	yes	no	yes	yes	3D-structure, Complete proteome, Cytoplasm, Developmental protein, DNA-binding, Metal-binding, Nucleus, Phosphoprotein, Reference proteome, Repeat, Ribonucleoprotein, RNA-binding, Zinc, Zinc-finger	Tis11B_N, Znf_CCCH
7153	ENSG00000131747	TOP2A, TOP2, TP2A	topoisomerase (DNA) II alpha	P11388	yes	no	yes	yes	3D-structure, Acetylation, Alternative splicing, ATP-binding, Biological rhythms, Complete proteome, Cytoplasm, Direct protein sequencing, DNA-binding, Isomerase, Isopeptide bond, Magnesium, Metal-binding, Nucleotide-binding, Nucleus, Phosphoprotein, Polymorphism, Reference proteome, Topoisomerase, Ubl conjugation	Arg_repress_C-like, DTHCT, HATPase_C, Ribosomal_S5_D2-typ_fold, Ribosomal_S5_D2-typ_fold_subgr, Topo_IIA, Topo_IIA_A_a, Topo_IIA_A/C, Topo_IIA_A/C_ab, Topo_IIA_bsu_dom2, Topo_IIA_cen_dom, Topo_IIA-like_dom, TopoIIA_CS, TOPRIM_C, TOPRIM_domain, TOPRIM_TopoII
7184	ENSG00000166598	HSP90B1, ECGP, GP96, GRP94, HEL-S-125m, HEL35, TRA1	heat shock protein 90 beta family member 1	P14625	yes	no	yes	yes	3D-structure, Acetylation, ATP-binding, Calcium, Chaperone, Complete proteome, Direct protein sequencing, Disulfide bond, Endoplasmic reticulum, Glycoprotein, Nucleotide-binding, Phosphoprotein, Reference proteome, Signal	HATPase_C, Heat_shock_protein_90_CS, Hsp90_fam, Hsp90_N, Ribosomal_S5_D2-typ_fold
7538	ENSG00000128016	ZFP36, G0S24, GOS24, NUP475, RNF162A, TIS11, TTP, zfp-36	ZFP36 ring finger protein	P26651	yes	no	yes	yes	3D-structure, Complete proteome, Cytoplasm, DNA-binding, Exosome, Metal-binding, mRNA transport, Nucleus, Phosphoprotein, Polymorphism, Reference proteome, Repeat, Ribonucleoprotein, RNA-binding, RNA-mediated gene silencing, Transport, Ubl conjugation, Zinc, Zinc-finger	Znf_CCCH
7818	ENSG00000132676	DAP3, DAP-3, MRP-S29, MRPS29, bMRP-10	death associated protein 3	P51398	yes	no	yes	yes	3D-structure, Acetylation, Alternative splicing, Apoptosis, Complete proteome, GTP-binding, Mitochondrion, Nucleotide-binding, Polymorphism, Reference proteome, Ribonucleoprotein, Ribosomal protein, Transit peptide	P-loop_NTPase, Ribosomal_S23/S29_mit, Ribosomal_S29_mit
80315	ENSG00000113742	CPEB4, CPE-BP4, hCPEB-4	cytoplasmic polyadenylation element binding protein 4	Q17RY0	yes	no	yes	yes	3D-structure, Alternative splicing, Cell junction, Cell membrane, Cell projection, Complete proteome, Cytoplasm, Endoplasmic reticulum, Membrane, Metal-binding, Phosphoprotein, Postsynaptic cell membrane, Reference proteome, Repeat, RNA-binding, Synapse, Zinc	CEBP_ZZ, CPEB, RRM_dom
8470	ENSG00000154556	SORBS2, ARGBP2, PRO0618	sorbin and SH3 domain containing 2	O94875	yes	no	yes	yes	3D-structure, Alternative splicing, Amidation, Cell junction, Cell membrane, Cell projection, Complete proteome, Cytoplasm, Membrane, Phosphoprotein, Polymorphism, Reference proteome, Repeat, SH3 domain, Ubl conjugation	ArgBP2, SH3_domain, SoHo_dom, Znf_C2H2_type
87178	ENSG00000138035	PNPT1, COXPD13, DFNB70, OLD35, PNPASE, old-35	polyribonucleotide nucleotidyltransferase 1	Q8TCS8	yes	no	yes	yes	3D-structure, Acetylation, Complete proteome, Cytoplasm, Deafness, Disease mutation, Exonuclease, Hydrolase, Membrane, Mitochondrion, mRNA processing, Non-syndromic deafness, Nuclease, Nucleotidyltransferase, Phosphoprotein, Polymorphism, Primary mitochondrial disease, Reference proteome, RNA-binding, Transferase, Transit peptide, Transport	ExoRNase_PH_dom1, ExoRNase_PH_dom2, KH_dom, KH_dom_type_1, NA-bd_OB-fold, PNPase, PNPase_PH_RNA-bd_bac/org-type, PNPase/RNase_PH_dom, Ribosomal_S5_D2-typ_fold, S1_dom, S1_domain
9255	ENSG00000164022	AIMP1, EMAP2, EMAPII, HLD3, SCYE1, p43	aminoacyl tRNA synthetase complex interacting multifunctional protein 1	Q12904	yes	no	yes	yes	3D-structure, Acetylation, Alternative splicing, Angiogenesis, Apoptosis, Carbohydrate metabolism, Cell adhesion, Complete proteome, Cytokine, Cytoplasm, Cytoplasmic vesicle, Endoplasmic reticulum, Glucose metabolism, Golgi apparatus, Inflammatory response, Isopeptide bond, Leukodystrophy, Nucleus, Phosphoprotein, Polymorphism, Protein biosynthesis, Reference proteome, RNA-binding, Secreted, tRNA…	NA-bd_OB-fold, tRNA-bd_dom
10015	ENSG00000170248	PDCD6IP, AIP1, ALIX, DRIP4, HP95	programmed cell death 6 interacting protein	Q8WUM4	no	no	yes	yes	3D-structure, Acetylation, Alternative splicing, Apoptosis, Cell cycle, Cell division, Cell junction, Complete proteome, Cytoplasm, Cytoskeleton, Direct protein sequencing, Host-virus interaction, Methylation, Phosphoprotein, Polymorphism, Protein transport, Reference proteome, Secreted, Tight junction, Transport	ALIX_V_dom, BRO1_dom
10095	ENSG00000130429	ARPC1B, ARC41, p40-ARC, p41-ARC	actin related protein 2/3 complex subunit 1B	O15143	no	no	yes	yes	Acetylation, Actin-binding, Complete proteome, Cytoplasm, Cytoskeleton, Direct protein sequencing, Phosphoprotein, Polymorphism, Reference proteome, Repeat, WD repeat	ARC1B, ARPC1, WD40_repeat, WD40_repeat_dom, WD40/YVTN_repeat-like_dom
10155	ENSG00000130726	TRIM28, KAP1, PPP1R157, RNF96, TF1B, TIF1B	tripartite motif containing 28	Q13263	no	no	yes	yes	3D-structure, Acetylation, Alternative splicing, Chromatin regulator, Citrullination, Coiled coil, Complete proteome, Direct protein sequencing, Isopeptide bond, Metal-binding, Nucleus, Phosphoprotein, Polymorphism, Reference proteome, Repeat, Repressor, Transcription, Transcription regulation, Transferase, Ubl conjugation, Ubl conjugation pathway, Zinc, Zinc-finger	Bbox_C, Bromodomain, Zinc_finger_PHD-type_CS, Znf_B-box, Znf_FYVE_PHD, Znf_PHD, Znf_PHD-finger, Znf_RING, Znf_RING/FYVE/PHD
10413	ENSG00000137693	YAP1, COB1, YAP, YAP2, YAP65, YKI	Yes associated protein 1	P46937	no	no	yes	yes	3D-structure, Activator, Alternative splicing, Coiled coil, Complete proteome, Cytoplasm, Nucleus, Phosphoprotein, Polymorphism, Proto-oncogene, Reference proteome, Repeat, Repressor, Transcription, Transcription regulation, Ubl conjugation	WW_dom
10514	ENSG00000132382	MYBBP1A, P160, PAP2	MYB binding protein 1a	Q9BQG0	no	no	yes	yes	Acetylation, Activator, Alternative splicing, Biological rhythms, Citrullination, Complete proteome, Cytoplasm, Nucleus, Phosphoprotein, Polymorphism, Reference proteome, Repressor, Transcription, Transcription regulation	ARM-like, ARM-type_fold, DNA_pol_V
10935	ENSG00000165672	PRDX3, AOP-1, AOP1, HBC189, MER5, PRO1748, SP-22, prx-III	peroxiredoxin 3	P30048	no	no	yes	yes	3D-structure, Acetylation, Alternative splicing, Antioxidant, Complete proteome, Direct protein sequencing, Disulfide bond, Mitochondrion, Oxidoreductase, Peroxidase, Phosphoprotein, Polymorphism, Redox-active center, Reference proteome, Transit peptide	AhpC/TSA, Peroxiredoxin_AhpC-typ, Peroxiredoxin_C, Thioredoxin_domain, Thioredoxin-like_fold
10961	ENSG00000089248	ERP29, C12orf8, ERp28, ERp31, HEL-S-107, PDI-DB, PDIA9	endoplasmic reticulum protein 29	P30040	no	no	yes	yes	3D-structure, Alternative splicing, Complete proteome, Direct protein sequencing, Endoplasmic reticulum, Phosphoprotein, Reference proteome, Signal	ERp29, ERp29_C, ERp29_N, Thioredoxin-like_fold
1113	ENSG00000100604, ENSG00000276781	CHGA, CGA	chromogranin A	P10645	no	no	yes	yes	3D-structure, Amidation, Antibiotic, Antimicrobial, Calcium, Cleavage on pair of basic residues, Complete proteome, Cytoplasmic vesicle, Direct protein sequencing, Disulfide bond, Fungicide, Glycoprotein, Membrane, Oxidation, Phosphoprotein, Polymorphism, Pyrrolidone carboxylic acid, Reference proteome, Secreted, Signal, Sulfation	Chromogranin_AB, Chromogranin_CS, Granin
11151	ENSG00000102879	CORO1A, CLABP, CLIPINA, HCORO1, IMD8, TACO, p57	coronin 1A	P31146	no	no	yes	yes	Acetylation, Actin-binding, Coiled coil, Complete proteome, Cytoplasm, Cytoplasmic vesicle, Cytoskeleton, Direct protein sequencing, Disease mutation, Membrane, Phosphoprotein, Polymorphism, Reference proteome, Repeat, Ubl conjugation, WD repeat	6-blade_b-propeller_TolB-like, CORO1A, Coronin, DUF1899, Trimer_CC, WD40_repeat, WD40_repeat_CS, WD40_repeat_dom, WD40/YVTN_repeat-like_dom
11171	ENSG00000023734	STRAP, MAWD, PT-WD, UNRIP	serine/threonine kinase receptor associated protein	Q9Y3F4	no	no	yes	yes	Alternative splicing, Complete proteome, Cytoplasm, Direct protein sequencing, mRNA processing, mRNA splicing, Nucleus, Phosphoprotein, Reference proteome, Repeat, WD repeat	G-protein_beta_WD-40_rep, WD40_repeat, WD40_repeat_CS, WD40_repeat_dom, WD40/YVTN_repeat-like_dom
11315	ENSG00000116288	PARK7, DJ-1, DJ1, GATD2, HEL-S-67p	Parkinsonism associated deglycase	Q99497	no	no	yes	yes	3D-structure, Acetylation, Autophagy, Cell membrane, Chaperone, Complete proteome, Copper, Cytoplasm, Direct protein sequencing, Disease mutation, Fertilization, Hydrolase, Inflammatory response, Isopeptide bond, Lipoprotein, Membrane, Mitochondrion, Neurodegeneration, Nucleus, Oxidation, Palmitate, Parkinson disease, Parkinsonism, Phosphoprotein, Polymorphism, Protease, Reference proteome, RNA-b…	Class_I_gatase-like, DJ-1/PfpI, DJ1
118	ENSG00000087274	ADD1, ADDA	adducin 1	P35611	no	no	yes	yes	Acetylation, Actin-binding, Alternative splicing, Calmodulin-binding, Cell membrane, Complete proteome, Cytoplasm, Cytoskeleton, Direct protein sequencing, Membrane, Phosphoprotein, Polymorphism, Reference proteome	ADD1, Aldolase_II/adducin_N
120	ENSG00000148700	ADD3, ADDL, CPSQ3	adducin 3	Q9UEY8	no	no	yes	yes	Acetylation, Actin-binding, Alternative splicing, Calmodulin-binding, Cell membrane, Complete proteome, Cytoplasm, Cytoskeleton, Disease mutation, Membrane, Phosphoprotein, Reference proteome, Ubl conjugation	ADD3, Aldolase_II/adducin_N
1399	ENSG00000099942	CRKL	CRK like proto-oncogene, adaptor protein	P46109	no	no	yes	yes	3D-structure, Complete proteome, Phosphoprotein, Reference proteome, Repeat, SH2 domain, SH3 domain	SH2, SH3_2, SH3_domain
1410	ENSG00000109846	CRYAB, CMD1II, CRYA2, CTPP2, CTRCT16, HEL-S-101, HSPB5, MFM2	crystallin alpha B	P02511	no	no	yes	yes	3D-structure, Acetylation, Cardiomyopathy, Cataract, Chaperone, Complete proteome, Cytoplasm, Direct protein sequencing, Disease mutation, Eye lens protein, Glycoprotein, Metal-binding, Myofibrillar myopathy, Nucleus, Oxidation, Phosphoprotein, Polymorphism, Reference proteome, Zinc	A-crystallin/Hsp20_dom, Alpha-crystallin_B, Alpha-crystallin_N, Alpha-crystallin/HSP, HSP20, HSP20-like_chaperone
142	ENSG00000143799	PARP1, ADPRT, ADPRT 1, ADPRT1, ARTD1, PARP, PARP-1, PPOL, pADPRT-1	poly(ADP-ribose) polymerase 1	P09874	no	no	yes	yes	3D-structure, Acetylation, ADP-ribosylation, Complete proteome, Direct protein sequencing, DNA damage, DNA repair, DNA-binding, Glycosyltransferase, Isopeptide bond, Metal-binding, NAD, Nucleus, Phosphoprotein, Polymorphism, Reference proteome, Repeat, Transcription, Transcription regulation, Transferase, Ubl conjugation, Zinc, Zinc-finger	BRCT_dom, PADR1, PARP, Poly(ADP-ribose)pol_cat_dom, Poly(ADP-ribose)pol_reg_dom, WGR_domain, Znf_PARP
1434	ENSG00000124207	CSE1L, CAS, CSE1, XPO2	chromosome segregation 1 like	P55060	no	no	yes	yes	Acetylation, Alternative splicing, Complete proteome, Cytoplasm, Direct protein sequencing, Nucleus, Phosphoprotein, Polymorphism, Protein transport, Reference proteome, Transport	ARM-like, ARM-type_fold, CAS_CSE1_C, Cse1, Importin-beta_N
1495	ENSG00000044115	CTNNA1, CAP102, MDPT2	catenin alpha 1	P35221	no	no	yes	yes	3D-structure, Acetylation, Alternative splicing, Cell adhesion, Cell junction, Cell membrane, Complete proteome, Cytoplasm, Cytoskeleton, Direct protein sequencing, Membrane, Phosphoprotein, Polymorphism, Reference proteome, Ubl conjugation	Alpha_catenin, CTNNA1, Vinculin_CS, Vinculin/catenin
1500	ENSG00000198561	CTNND1, CAS, CTNND, P120CAS, P120CTN, p120, p120(CAS), p120(CTN)	catenin delta 1	O60716	no	no	yes	yes	3D-structure, Acetylation, Alternative initiation, Alternative splicing, Cell adhesion, Cell membrane, Coiled coil, Complete proteome, Cytoplasm, Membrane, Nucleus, Phosphoprotein, Polymorphism, Reference proteome, Repeat, Transcription, Transcription regulation, Wnt signaling pathway	ARM-like, ARM-type_fold, Armadillo, Catenin_d1, Plakophilin/d_Catenin
1634	ENSG00000011465	DCN, CSCD, DSPG2, PG40, PGII, PGS2, SLRR1B	decorin	P07585	no	no	yes	yes	Alternative splicing, Complete proteome, Corneal dystrophy, Direct protein sequencing, Disulfide bond, Extracellular matrix, Glycoprotein, Leucine-rich repeat, Polymorphism, Proteoglycan, Reference proteome, Repeat, Secreted, Signal	Decorin, L_dom-like, Leu-rich_rpt, Leu-rich_rpt_typical-subtyp, LRRNT, SLRP_I_decor/aspor/byglycan
1728	ENSG00000181019	NQO1, DHQU, DIA4, DTD, NMOR1, NMORI, QR1	NAD(P)H quinone dehydrogenase 1	P15559	no	no	yes	yes	3D-structure, Alternative splicing, Complete proteome, Cytoplasm, FAD, Flavoprotein, NAD, NADP, Oxidoreductase, Phosphoprotein, Polymorphism, Reference proteome	Flavodoxin_fold, Flavoprotein-like_dom
1729	ENSG00000131504	DIAPH1, DFNA1, DIA1, DRF1, LFHL1, SCBMS, hDIA1	diaphanous related formin 1	O60610	no	no	yes	yes	Acetylation, Actin-binding, Alternative splicing, Cell membrane, Cell projection, Coiled coil, Complete proteome, Cytoplasm, Cytoskeleton, Deafness, Direct protein sequencing, Epilepsy, Hearing, Membrane, Non-syndromic deafness, Phosphoprotein, Reference proteome, Repeat	ARM-like, ARM-type_fold, DAD_dom, Drf_DAD, FH2_Formin, FH3_dom, Formin_Diaph1, Formin_homology_1, GBD/FH3_dom, GTPase-bd
1778	ENSG00000197102	DYNC1H1, CMT2O, DHC1, DHC1a, DNCH1, DNCL, DNECL, DYHC, Dnchc1, HL-3, SMALED1, p22	dynein cytoplasmic 1 heavy chain 1	Q14204	no	no	yes	yes	3D-structure, Acetylation, ATP-binding, Cell cycle, Cell division, Charcot-Marie-Tooth disease, Coiled coil, Complete proteome, Cytoplasm, Cytoskeleton, Disease mutation, Dynein, Mental retardation, Microtubule, Mitosis, Motor protein, Neurodegeneration, Neuropathy, Nucleotide-binding, Phosphoprotein, Polymorphism, Reference proteome, Repeat, Transport	AAA+_ATPase, ATPase_dyneun-rel_AAA, DHC_fam, Dynein_HC_stalk, Dynein_heavy_chain_D4_dom, Dynein_heavy_dom, Dynein_heavy_dom-1, Dynein_heavy_dom-2, P-loop_NTPase
1832	ENSG00000096696	DSP, DCWHKTA, DP	desmoplakin	P15924	no	no	yes	yes	3D-structure, Alternative splicing, Cardiomyopathy, Cell junction, Cell membrane, Coiled coil, Complete proteome, Cytoplasm, Cytoskeleton, Disease mutation, Epidermolysis bullosa, Membrane, Methylation, Palmoplantar keratoderma, Phosphoprotein, Polymorphism, Reference proteome, Repeat	Desmoplakin, Plectin_repeat, Spectrin/alpha-actinin
1937	ENSG00000254772	EEF1G, EF1G, GIG35	eukaryotic translation elongation factor 1 gamma	B4DTG2	no	no	yes	yes	3D-structure, Acetylation, Alternative splicing, Complete proteome, Direct protein sequencing, Elongation factor, Isopeptide bond, Protein biosynthesis, Reference proteome, Ubl conjugation	Glutathione_S-Trfase_N, Glutathione-S-Trfase_C-like, GST_C, Thioredoxin-like_fold, Transl_elong_EF1_G_con
1977	ENSG00000151247	EIF4E, AUTS19, CBP, EIF4E1, EIF4EL1, EIF4F, eIF-4E	eukaryotic translation initiation factor 4E	P06730	no	no	yes	yes	3D-structure, Acetylation, Alternative splicing, Autism, Autism spectrum disorder, Chromosomal rearrangement, Complete proteome, Cytoplasm, Direct protein sequencing, Host-virus interaction, Initiation factor, Phosphoprotein, Protein biosynthesis, Reference proteome, RNA-binding, Translation regulation	TIF_eIF_4E, TIF_eIF_4E_CS, TIF_eIF4e-like
1981	ENSG00000114867	EIF4G1, EIF-4G1, EIF4F, EIF4G, EIF4GI, P220, PARK18	eukaryotic translation initiation factor 4 gamma 1	Q04637	no	no	yes	yes	3D-structure, Acetylation, Alternative initiation, Alternative splicing, Complete proteome, Disease mutation, Host-virus interaction, Initiation factor, Methylation, Neurodegeneration, Parkinson disease, Parkinsonism, Phosphoprotein, Polymorphism, Protein biosynthesis, Reference proteome, RNA-binding, Translation regulation, Translational shunt	ARM-type_fold, Initiation_fac_eIF4g_MI, MIF4G-like_typ-3, W2_domain
1982	ENSG00000110321	EIF4G2, AAG1, DAP5, NAT1, P97	eukaryotic translation initiation factor 4 gamma 2	P78344	no	no	yes	yes	3D-structure, Acetylation, Alternative splicing, Complete proteome, Direct protein sequencing, Initiation factor, Methylation, Phosphoprotein, Polymorphism, Protein biosynthesis, Reference proteome, Repressor, Translation regulation	ARM-type_fold, Initiation_fac_eIF4g_MI, MIF4G-like_typ-3, W2_domain
2017	ENSG00000085733	CTTN, EMS1	cortactin	Q14247	no	no	yes	yes	3D-structure, Acetylation, Alternative splicing, Cell junction, Cell membrane, Cell projection, Coated pit, Coiled coil, Complete proteome, Cytoplasm, Cytoskeleton, Endocytosis, Isopeptide bond, Membrane, Methylation, Phosphoprotein, Reference proteome, Repeat, SH3 domain, Ubl conjugation	Cortactin, Hs1_Cortactin, SH3_domain
2023	ENSG00000074800	ENO1, ENO1L1, HEL-S-17, MPB1, NNE, PPH	enolase 1	P06733	no	no	yes	yes	3D-structure, Acetylation, Alternative initiation, Cell membrane, Complete proteome, Cytoplasm, Direct protein sequencing, DNA-binding, Glycolysis, Lyase, Magnesium, Membrane, Metal-binding, Nucleus, Phosphoprotein, Plasminogen activation, Polymorphism, Reference proteome, Repressor, Transcription, Transcription regulation, Ubl conjugation	Enolase, Enolase_C, Enolase_C-like, Enolase_CS, Enolase_N, Enolase_N-like, Enolase-like_superfamily
22919	ENSG00000101367	MAPRE1, EB1	microtubule associated protein RP/EB family member 1	Q15691	no	no	yes	yes	3D-structure, Acetylation, Cell cycle, Cell division, Complete proteome, Cytoplasm, Cytoskeleton, Direct protein sequencing, Microtubule, Mitosis, Phosphoprotein, Reference proteome	CH-domain, EB1_C, MAPRE
22974	ENSG00000088325	TPX2, C20orf1, C20orf2, DIL-2, DIL2, FLS353, GD:C20orf1, HCA519, HCTP4, REPP86, p100	TPX2, microtubule nucleation factor	Q96RR5	no	no	yes	yes	3D-structure, Acetylation, Alternative splicing, Apoptosis, Cell cycle, Cell division, Complete proteome, Cytoplasm, Cytoskeleton, Isopeptide bond, Microtubule, Mitosis, Nucleus, Phosphoprotein, Polymorphism, Reference proteome, Ubl conjugation	Aurora-A-bd, TPX2_C, TPX2_central_dom, TPX2_fam
23	ENSG00000204574, ENSG00000225989, ENSG00000232169, ENSG00000206490, ENSG00000236149, ENSG00000236342, ENSG00000231129	ABCF1, ABC27, ABC50	ATP binding cassette subfamily F member 1	Q8NE71	no	no	yes	yes	Activator, Alternative splicing, ATP-binding, Complete proteome, Cytoplasm, Nucleotide-binding, Nucleus, Phosphoprotein, Polymorphism, Reference proteome, Repeat	AAA+_ATPase, ABC_tran_Xtn, ABC_transporter_CS, ABC_transporter-like, P-loop_NTPase
23049	ENSG00000157106	SMG1, 61E3.4, ATX, LIP	SMG1, nonsense mediated mRNA decay associated PI3K related kinase	Q96Q15	no	no	yes	yes	Acetylation, Alternative splicing, ATP-binding, Complete proteome, Cytoplasm, DNA damage, DNA repair, Kinase, Manganese, Metal-binding, Nonsense-mediated mRNA decay, Nucleotide-binding, Nucleus, Phosphoprotein, Polymorphism, Reference proteome, Serine/threonine-protein kinase, Transferase	ARM-like, ARM-type_fold, FATC_dom, Kinase-like_dom, PI3/4_kinase_cat_dom, PI3/4_kinase_CS, PIK_FAT, SMG1
23244	ENSG00000121892	PDS5A, PIG54, SCC-112, SCC112	PDS5 cohesin associated factor A	Q29RF7	no	no	yes	yes	Acetylation, Alternative splicing, Cell cycle, Cell division, Complete proteome, Mitosis, Nucleus, Phosphoprotein, Reference proteome, Repeat	ARM-like, ARM-type_fold
2335	ENSG00000115414	FN1, CIG, ED-B, FINC, FN, FNZ, GFND, GFND2, LETS, MSF	fibronectin 1	P02751	no	no	yes	yes	3D-structure, Acute phase, Alternative splicing, Angiogenesis, Cell adhesion, Cell shape, Complete proteome, Direct protein sequencing, Disease mutation, Disulfide bond, Extracellular matrix, Glycoprotein, Heparin-binding, Isopeptide bond, Oxidation, Phosphoprotein, Polymorphism, Pyrrolidone carboxylic acid, Reference proteome, Repeat, Secreted, Signal, Sulfation	Fibronectin_type1, FN_type2_col-bd, FN3_dom, Ig-like_fold, Kringle-like
23499	ENSG00000127603	MACF1, ABP620, ACF7, MACF, OFC4	microtubule-actin crosslinking factor 1	Q9UPN3	no	no	yes	yes	3D-structure, Acetylation, Actin-binding, Alternative splicing, Calcium, Cell membrane, Cell projection, Complete proteome, Cytoplasm, Cytoskeleton, Golgi apparatus, Leucine-rich repeat, Membrane, Metal-binding, Microtubule, Phosphoprotein, Polymorphism, Reference proteome, Repeat, SH3 domain, Wnt signaling pathway	Actinin_actin-bd_CS, CH-domain, EF_Hand_1_Ca_BS, EF_hand_dom, EF-hand-dom_pair, GAS_dom, Macf1, Plectin_repeat, Spectrin_repeat, Spectrin/alpha-actinin
23705	ENSG00000182985	CADM1, BL2, IGSF4, IGSF4A, NECL2, Necl-2, RA175, ST17, SYNCAM, TSLC1, sTSLC-1, sgIGSF, synCAM1	cell adhesion molecule 1	Q9BY67	no	no	yes	yes	3D-structure, Alternative splicing, Apoptosis, Cell adhesion, Cell junction, Cell membrane, Complete proteome, Developmental protein, Differentiation, Disulfide bond, Glycoprotein, Immunity, Immunoglobulin domain, Membrane, Phosphoprotein, Polymorphism, Reference proteome, Repeat, Signal, Spermatogenesis, Synapse, Transmembrane, Transmembrane helix, Tumor suppressor	CD80_C2-set, Ig_sub, Ig_sub2, Ig_V-set, Ig-like_dom, Ig-like_fold, Neurexin-like
2547	ENSG00000196419	XRCC6, CTC75, CTCBF, G22P1, KU70, ML8, TLAA	X-ray repair cross complementing 6	P12956	no	no	yes	yes	3D-structure, Acetylation, Activator, Alternative splicing, ATP-binding, Chromosome, Complete proteome, Direct protein sequencing, DNA damage, DNA recombination, DNA repair, DNA-binding, Helicase, Hydrolase, Isopeptide bond, Lyase, Multifunctional enzyme, Nucleotide-binding, Nucleus, Phosphoprotein, Reference proteome, Systemic lupus erythematosus, Transcription, Transcription regulation, Ubl con…	Ku_C, Ku_N, Ku70, Ku70_bridge/pillars_dom, Ku70/Ku80_beta-barrel_dom, SAP_dom, SPOC-like_C_dom, VWF_A
255738	ENSG00000169174	PCSK9, FH3, HCHOLA3, LDLCQ1, NARC-1, NARC1, PC9	proprotein convertase subtilisin/kexin type 9	Q8NBP7	no	no	yes	yes	3D-structure, Alternative splicing, Apoptosis, Autocatalytic cleavage, Calcium, Cholesterol metabolism, Complete proteome, Cytoplasm, Direct protein sequencing, Disease mutation, Disulfide bond, Endoplasmic reticulum, Endosome, Glycoprotein, Golgi apparatus, Hydrolase, Lipid metabolism, Lysosome, Phosphoprotein, Polymorphism, Protease, Reference proteome, Secreted, Serine protease, Signal, Steroi…	PCSK9_ProteinaseK-like, Peptidase_S8_subtilisin-rel, Peptidase_S8/S53_dom, Peptidase/Inhibitor_I9, S8pro/Inhibitor_I9
26017	ENSG00000105058	FAM32A, OTAG-12, OTAG12	family with sequence similarity 32 member A	Q9Y421	no	no	yes	yes	Alternative splicing, Apoptosis, Cell cycle, Complete proteome, Nucleus, Reference proteome	DUF1754_euk
26136	ENSG00000135269	TES, TESS, TESS-2	testin LIM domain protein	Q9UGI8	no	no	yes	yes	3D-structure, Alternative splicing, Cell junction, Complete proteome, Cytoplasm, LIM domain, Metal-binding, Polymorphism, Reference proteome, Repeat, Zinc	LIM1_Testin, LIM2_Testin, LIM3_Testin, PET_domain, PET_testin, Testin, Znf_LIM
26227	ENSG00000092621	PHGDH, 3-PGDH, 3PGDH, HEL-S-113, NLS, NLS1, PDG, PGAD, PGD, PGDH, PHGDHD, SERA	phosphoglycerate dehydrogenase	O43175	no	no	yes	yes	3D-structure, Acetylation, Amino-acid biosynthesis, Complete proteome, Direct protein sequencing, Disease mutation, Isopeptide bond, NAD, Oxidoreductase, Phosphoprotein, Reference proteome, Serine biosynthesis, Ubl conjugation	ASB_dom, D-isomer_2_OHA_DH_cat_dom, D-isomer_DH_CS, D-isomer_DH_CS1, D-isomer_DH_NAD-bd, NAD(P)-bd_dom, PGDH
26574	ENSG00000275700, ENSG00000276072	AATF, BFR2, CHE-1, CHE1, DED	apoptosis antagonizing transcription factor	Q9NY61	no	no	yes	yes	Acetylation, Complete proteome, Nucleus, Phosphoprotein, Reference proteome	AATF, AATF_C
2885	ENSG00000177885	GRB2, ASH, EGFRBP-GRB2, Grb3-3, MST084, MSTP084, NCKAP2	growth factor receptor bound protein 2	P62993	no	no	yes	yes	3D-structure, Acetylation, Alternative splicing, Complete proteome, Cytoplasm, Direct protein sequencing, Endosome, Golgi apparatus, Host-virus interaction, Nucleus, Phosphoprotein, Reference proteome, Repeat, SH2 domain, SH3 domain	SH2, SH3_domain
2935	ENSG00000103342	GSPT1, 551G9.2, ETF3A, GST1, eRF3a	G1 to S phase transition 1	P15170	no	no	yes	yes	3D-structure, Alternative splicing, Complete proteome, GTP-binding, Nonsense-mediated mRNA decay, Nucleotide-binding, Protein biosynthesis, Reference proteome	EFTu-like_2, G_TR_CS, P-loop_NTPase, TF_GTP-bd_dom, Transl_B-barrel, Transl_elong_EF1A/Init_IF2_C, Transl_elong_EFTu/EF1A_C
2950	ENSG00000084207	GSTP1, DFN7, FAEES3, GST3, GSTP, HEL-S-22, PI	glutathione S-transferase pi 1	P09211	no	no	yes	yes	3D-structure, Acetylation, Complete proteome, Cytoplasm, Direct protein sequencing, Mitochondrion, Nucleus, Phosphoprotein, Polymorphism, Reference proteome, Transferase	Glutathione_S-Trfase_N, Glutathione-S-Trfase_C-like, GST_C, GST_pi, Thioredoxin-like_fold
29979	ENSG00000135018	UBQLN1, DA41, DSK2, PLIC-1, UBQN, XDRP1	ubiquilin 1	Q9UMX0	no	no	yes	yes	3D-structure, Acetylation, Alternative splicing, Autophagy, Cell membrane, Complete proteome, Cytoplasm, Cytoplasmic vesicle, Direct protein sequencing, Endoplasmic reticulum, Membrane, Nucleus, Phosphoprotein, Proteasome, Reference proteome, Ubl conjugation	STI1_HS-bd, UBA, UBA-like, Ubiquilin, Ubiquitin_dom, Ubiquitin-rel_dom
3066	ENSG00000196591	HDAC2, HD2, RPD3, YAF1	histone deacetylase 2	Q92769	no	no	yes	yes	3D-structure, Acetylation, Alternative splicing, Biological rhythms, Chromatin regulator, Complete proteome, Cytoplasm, Hydrolase, Isopeptide bond, Nucleus, Phosphoprotein, Polymorphism, Reference proteome, Repressor, S-nitrosylation, Transcription, Transcription regulation, Ubl conjugation	His_deacetylse, His_deacetylse_1, His_deacetylse_dom
310	ENSG00000138279	ANXA7, ANX7, SNX, SYNEXIN	annexin A7	P20073	no	no	yes	yes	Acetylation, Alternative splicing, Annexin, Calcium, Calcium/phospholipid-binding, Complete proteome, Direct protein sequencing, Polymorphism, Reference proteome, Repeat	Annexin, Annexin_repeat, Annexin_repeat_CS, ANX7, ANX7_chordates
3146	ENSG00000189403	HMGB1, HMG-1, HMG1, HMG3, SBP-1	high mobility group box 1	P09429	no	no	yes	yes	3D-structure, Acetylation, Adaptive immunity, ADP-ribosylation, Autophagy, Cell membrane, Chemotaxis, Chromosome, Complete proteome, Cytoplasm, Direct protein sequencing, Disulfide bond, DNA damage, DNA recombination, DNA repair, DNA-binding, Endosome, Immunity, Inflammatory response, Innate immunity, Membrane, Nucleus, Oxidation, Phosphoprotein, Polymorphism, Reference proteome, Repeat, Secreted	HMG_box_dom, HMG_boxA_CS
3303	ENSG00000204389, ENSG00000234475, ENSG00000235941, ENSG00000215328, ENSG00000237724	HSPA1A, HEL-S-103, HSP70-1, HSP70-1A, HSP70.1, HSP70I, HSP72, HSPA1	heat shock protein family A (Hsp70) member 1A	P08107	no	no	yes	yes	3D-structure, Acetylation, Alternative splicing, ATP-binding, Chaperone, Complete proteome, Cytoplasm, Cytoskeleton, Direct protein sequencing, Host cell receptor for virus entry, Methylation, Nucleotide-binding, Nucleus, Phosphoprotein, Polymorphism, Receptor, Reference proteome, Stress response	Heat_shock_70_CS, Hsp_70_fam, HSP70_C, HSP70_peptide-bd
3312	ENSG00000109971	HSPA8, HEL-33, HEL-S-72p, HSC54, HSC70, HSC71, HSP71, HSP73, HSPA10, LAP-1, LAP1, NIP71	heat shock protein family A (Hsp70) member 8	P11142	no	no	yes	yes	3D-structure, Acetylation, Alternative splicing, ATP-binding, Cell membrane, Chaperone, Complete proteome, Cytoplasm, Direct protein sequencing, Host-virus interaction, Isopeptide bond, Membrane, Methylation, mRNA processing, mRNA splicing, Nucleotide-binding, Nucleus, Phosphoprotein, Polymorphism, Reference proteome, Repressor, Spliceosome, Stress response, Transcription, Transcription regulatio…	Heat_shock_70_CS, Hsp_70_fam, HSP70_C, HSP70_peptide-bd
3313	ENSG00000113013	HSPA9, CRP40, CSA, EVPLS, GRP-75, GRP75, HEL-S-124m, HSPA9B, MOT, MOT2, MTHSP75, PBP74, SAAN, SIDBA4	heat shock protein family A (Hsp70) member 9	P38646	no	no	yes	yes	3D-structure, Acetylation, ATP-binding, Chaperone, Complete proteome, Direct protein sequencing, Disease mutation, Dwarfism, Methylation, Mitochondrion, Nucleotide-binding, Nucleus, Phosphoprotein, Polymorphism, Reference proteome, Transit peptide	Chaperone_DnaK, Heat_shock_70_CS, Hsp_70_fam, HSP70_C, HSP70_peptide-bd
3315	ENSG00000106211	HSPB1, CMT2F, HEL-S-102, HMN2B, HS.76067, HSP27, HSP28, Hsp25, SRP27	heat shock protein family B (small) member 1	P04792	no	no	yes	yes	3D-structure, Acetylation, Chaperone, Charcot-Marie-Tooth disease, Complete proteome, Cytoplasm, Cytoskeleton, Direct protein sequencing, Disease mutation, Methylation, Neurodegeneration, Neuropathy, Nucleus, Phosphoprotein, Reference proteome, Stress response	A-crystallin/Hsp20_dom, Alpha-crystallin/HSP, HSP20, HSP20-like_chaperone
338	ENSG00000084674	APOB, FLDB, LDLCQ4, apoB-100, apoB-48	apolipoprotein B	P04114	no	no	yes	yes	Acetylation, Atherosclerosis, Cholesterol metabolism, Chylomicron, Complete proteome, Cytoplasm, Direct protein sequencing, Disease mutation, Disulfide bond, Glycoprotein, Heparin-binding, LDL, Lipid metabolism, Lipid transport, Lipoprotein, Palmitate, Phosphoprotein, Polymorphism, Reference proteome, RNA editing, Secreted, Signal, Steroid metabolism, Sterol metabolism, Transport, VLDL	ApoB100_C, ARM-type_fold, Lipid_transp_b-sht_shell, Lipid_transpt_N, Lipid_transpt_open_b-sht, Vitellinogen_b-sht_N, Vitellinogen_open_b-sht, Vitellinogen_open_b-sht_sub1, Vitellinogen_superhlx
3939	ENSG00000134333	LDHA, GSD11, HEL-S-133P, LDHM, PIG19	lactate dehydrogenase A	P00338	no	no	yes	yes	3D-structure, Acetylation, Alternative splicing, Complete proteome, Cytoplasm, Direct protein sequencing, Disease mutation, Glycogen storage disease, NAD, Oxidoreductase, Phosphoprotein, Polymorphism, Reference proteome, Ubl conjugation	L-lactate_DH, L-lactate_DH_AS, L-lactate/malate_DH, Lactate_DH/Glyco_Ohase_4_C, Lactate/malate_DH_C, Lactate/malate_DH_N, NAD(P)-bd_dom
3956	ENSG00000100097	LGALS1, GAL1, GBP	galectin 1	P09382	no	no	yes	yes	3D-structure, Acetylation, Apoptosis, Complete proteome, Direct protein sequencing, Extracellular matrix, Lectin, Phosphoprotein, Reference proteome, Secreted	ConA-like_dom, Galectin_CRD
3958	ENSG00000131981	LGALS3, CBP35, GAL3, GALBP, GALIG, L31, LGALS2, MAC2	galectin 3	P17931	no	no	yes	yes	3D-structure, Acetylation, Complete proteome, Cytoplasm, Differentiation, Disulfide bond, IgE-binding protein, Immunity, Innate immunity, Lectin, mRNA processing, mRNA splicing, Nucleus, Phosphoprotein, Polymorphism, Reference proteome, Repeat, Secreted, Spliceosome	ConA-like_dom, Galectin_3, Galectin_CRD
399687	ENSG00000196535	MYO18A, MAJN, MYSPDZ, SP-R210, SPR210	myosin XVIIIA	Q92614	no	no	yes	yes	Alternative splicing, ATP-binding, Coiled coil, Complete proteome, Cytoplasm, Cytoskeleton, Golgi apparatus, Motor protein, Myosin, Nucleotide-binding, Phosphoprotein, Polymorphism, Reference proteome	IQ_motif_EF-hand-BS, MYO18A, Myosin_head_motor_dom, Myosin_tail, P-loop_NTPase, PDZ, RecA_monomer-monomer_interface
4035	ENSG00000123384	LRP1, A2MR, APOER, APR, CD91, IGFBP3R, KPA, LRP, LRP1A, TGFBR5	LDL receptor related protein 1	Q07954	no	no	yes	yes	3D-structure, Acetylation, Alternative splicing, Calcium, Cell membrane, Coated pit, Complete proteome, Cytoplasm, Developmental protein, Direct protein sequencing, Disease mutation, Disulfide bond, EGF-like domain, Endocytosis, Glycoprotein, Membrane, Metal-binding, Nucleus, Phosphoprotein, Polymorphism, Receptor, Reference proteome, Repeat, Signal, Transmembrane, Transmembrane helix	6-blade_b-propeller_TolB-like, cEGF, DUF5050, EGF_Ca-bd_CS, EGF-like_Ca-bd_dom, EGF-like_CS, EGF-like_dom, EGF-type_Asp/Asn_hydroxyl_site, Growth_fac_rcpt_, LDLR_class-A_CS, LDLR_classB_rpt, LDrepeatLR_classA_rpt
4137	ENSG00000186868, ENSG00000276155, ENSG00000277956	MAPT, DDPAC, FTDP-17, MAPTL, MSTD, MTBT1, MTBT2, PPND, PPP1R103, TAU	microtubule associated protein tau	P10636	no	no	yes	yes	3D-structure, Acetylation, Alternative splicing, Alzheimer disease, Cell membrane, Cell projection, Complete proteome, Cytoplasm, Cytoskeleton, Direct protein sequencing, Disease mutation, Disulfide bond, Glycation, Glycoprotein, Isopeptide bond, Membrane, Methylation, Microtubule, Neurodegeneration, Parkinsonism, Phosphoprotein, Polymorphism, Reference proteome, Repeat, Ubl conjugation	MAP_tubulin-bd_rpt, Tau
4204	ENSG00000169057	MECP2, AUTSX3, MRX16, MRX79, MRXS13, MRXSL, PPMX, RS, RTS, RTT	methyl-CpG binding protein 2	P51608	no	no	yes	yes	3D-structure, Acetylation, Alternative splicing, Autism, Autism spectrum disorder, Chromosomal rearrangement, Complete proteome, Disease mutation, DNA-binding, Mental retardation, Methylation, Nucleus, Phosphoprotein, Polymorphism, Reference proteome, Repeat, Repressor, Transcription, Transcription regulation	DNA-bd_dom, Me_CpG-bd_MeCP2, Methyl_CpG_DNA-bd
4288	ENSG00000148773	MKI67, KIA, MIB-, MIB-1, PPP1R105	marker of proliferation Ki-67	P46013	no	no	yes	yes	3D-structure, Acetylation, Alternative splicing, ATP-binding, Cell cycle, Chromosome, Complete proteome, DNA-binding, Isopeptide bond, Nucleotide-binding, Nucleus, Phosphoprotein, Polymorphism, Reference proteome, Repeat, Ubl conjugation	FHA_dom, K167R, PP1-bd, SMAD_FHA_domain
4343	ENSG00000155363	MOV10, fSAP113, gb110	Mov10 RISC complex RNA helicase	Q9HCE1	no	no	yes	yes	Acetylation, Alternative splicing, ATP-binding, Complete proteome, Cytoplasm, Helicase, Hydrolase, Nucleotide-binding, Phosphoprotein, Reference proteome, RNA-binding, RNA-mediated gene silencing, Transcription, Transcription regulation	MOV-10, P-loop_NTPase
445	ENSG00000130707	ASS1, ASS, CTLN1	argininosuccinate synthase 1	P00966	no	no	yes	yes	3D-structure, Amino-acid biosynthesis, Arginine biosynthesis, ATP-binding, Complete proteome, Cytoplasm, Direct protein sequencing, Disease mutation, Ligase, Nucleotide-binding, Phosphoprotein, Polymorphism, Reference proteome, Urea cycle	Arginosuc_synth, Arginosuc_synth_CS, Arginosuc_synth_type_1_subfam, AS_cat/multimer_dom_body, Rossmann-like_a/b/a_fold
4830	ENSG00000239672	NME1, AWD, GAAD, NB, NBS, NDKA, NDPK-A, NDPKA, NM23, NM23-H1	NME/NM23 nucleoside diphosphate kinase 1	P15531	no	no	yes	yes	3D-structure, Alternative splicing, ATP-binding, Complete proteome, Cytoplasm, Differentiation, Direct protein sequencing, Endocytosis, Isopeptide bond, Kinase, Magnesium, Metal-binding, Neurogenesis, Nucleotide metabolism, Nucleotide-binding, Nucleus, Phosphoprotein, Polymorphism, Reference proteome, Transferase, Ubl conjugation	NDK-like_dom, Nucleoside_diP_kinase, Nucleoside_diP_kinase_AS
5027	ENSG00000089041	P2RX7, P2X7	purinergic receptor P2X 7	Q99572	no	no	yes	yes	ADP-ribosylation, Alternative splicing, Cell membrane, Complete proteome, Disulfide bond, Glycoprotein, Ion channel, Ion transport, Ligand-gated ion channel, Lipoprotein, Membrane, Palmitate, Phosphoprotein, Polymorphism, Receptor, Reference proteome, Transmembrane, Transmembrane helix, Transport	P2X_extracellular_dom, P2X_purnocptor, P2X7_purnocptor
5037	ENSG00000089220	PEBP1, HCNP, HCNPpp, HEL-210, HEL-S-34, HEL-S-96, PBP, PEBP, PEBP-1, RKIP	phosphatidylethanolamine binding protein 1	P30086	no	no	yes	yes	3D-structure, ATP-binding, Complete proteome, Cytoplasm, Direct protein sequencing, Disulfide bond, Lipid-binding, Nucleotide-binding, Phosphoprotein, Protease inhibitor, Reference proteome, Serine protease inhibitor	PEBP, Phosphotidylethanolamine-bd_CS
5052	ENSG00000117450	PRDX1, MSP23, NKEF-A, NKEFA, PAG, PAGA, PAGB, PRX1, PRXI, TDPX2	peroxiredoxin 1	Q06830	no	no	yes	yes	3D-structure, Acetylation, Antioxidant, Complete proteome, Cytoplasm, Direct protein sequencing, Disulfide bond, Isopeptide bond, Oxidoreductase, Peroxidase, Phosphoprotein, Polymorphism, Redox-active center, Reference proteome, Ubl conjugation	AhpC/TSA, Peroxiredoxin_AhpC-typ, Peroxiredoxin_C, Thioredoxin_domain, Thioredoxin-like_fold
5074	ENSG00000177425	PAWR, PAR4, Par-4	pro-apoptotic WT1 regulator	Q96IZ0	no	no	yes	yes	3D-structure, Apoptosis, Coiled coil, Complete proteome, Cytoplasm, Nucleus, Phosphoprotein, Polymorphism, Reference proteome, Transcription, Transcription regulation	Par-4
50848	ENSG00000158769	F11R, CD321, JAM, JAM1, JAMA, JCAM, KAT, PAM-1	F11 receptor	Q9Y624	no	no	yes	yes	3D-structure, Alternative splicing, Cell junction, Cell membrane, Complete proteome, Direct protein sequencing, Disulfide bond, Glycoprotein, Host cell receptor for virus entry, Host-virus interaction, Immunoglobulin domain, Membrane, Phosphoprotein, Receptor, Reference proteome, Repeat, Signal, Tight junction, Transmembrane, Transmembrane helix	Ig_sub, Ig_sub2, Ig_V-set, Ig-like_dom, Ig-like_fold
51377	ENSG00000116750	UCHL5, CGI-70, INO80R, UCH-L5, UCH37	ubiquitin C-terminal hydrolase L5	Q9Y5K5	no	no	yes	yes	3D-structure, Acetylation, Alternative splicing, Complete proteome, Cytoplasm, DNA damage, DNA recombination, DNA repair, Hydrolase, Nucleus, Polymorphism, Protease, Proteasome, Reference proteome, Thiol protease, Transcription, Transcription regulation, Ubl conjugation pathway	Peptidase_C12_UCH, Ubiquitinyl_hydrolase_UCH37, UCH37
51474	ENSG00000050405	LIMA1, EPLIN, SREBP3	LIM domain and actin binding 1	Q9UHB6	no	no	yes	yes	3D-structure, Acetylation, Actin-binding, Alternative promoter usage, Alternative splicing, Cell junction, Complete proteome, Cytoplasm, Cytoskeleton, LIM domain, Metal-binding, Phosphoprotein, Reference proteome, Zinc	EPLIN, Znf_LIM
5315	ENSG00000067225	PKM, CTHBP, HEL-S-30, OIP3, PK3, PKM2, TCB, THBP1	pyruvate kinase, muscle	P14618	no	no	yes	yes	3D-structure, Acetylation, Allosteric enzyme, Alternative splicing, ATP-binding, Complete proteome, Cytoplasm, Direct protein sequencing, Glycolysis, Hydroxylation, Isopeptide bond, Kinase, Magnesium, Metal-binding, Methylation, Nucleotide-binding, Nucleus, Phosphoprotein, Polymorphism, Potassium, Pyruvate, Reference proteome, Transferase, Ubl conjugation	Pyr_Knase, Pyrv_Knase_AS, Pyrv_Knase_brl, Pyrv_Knase_C, Pyrv_Knase-like_insert_dom, Pyrv/PenolPyrv_Kinase-like_dom
5411	ENSG00000100941	PNN, DRS, DRSP, SDK3, memA	pinin, desmosome associated protein	Q9H307	no	no	yes	yes	Acetylation, Activator, Alternative splicing, Cell junction, Coiled coil, Complete proteome, Direct protein sequencing, DNA-binding, Isopeptide bond, Methylation, mRNA processing, mRNA splicing, Nucleus, Phosphoprotein, Polymorphism, Reference proteome, Spliceosome, Transcription, Transcription regulation, Tumor suppressor, Ubl conjugation	Pinin_SDK_MemA, Pinin_SDK_N
54205	ENSG00000172115	CYCS, CYC, HCS, THC4	cytochrome c, somatic	P99999	no	no	yes	yes	3D-structure, Acetylation, Apoptosis, Complete proteome, Direct protein sequencing, Disease mutation, Electron transport, Heme, Iron, Metal-binding, Mitochondrion, Phosphoprotein, Polymorphism, Reference proteome, Respiratory chain, Transport	Cyt_c_1A/1B, Cyt_c-like_dom
5478	ENSG00000196262	PPIA, CYPA, CYPH, HEL-S-69p	peptidylprolyl isomerase A	P62937	no	no	yes	yes	3D-structure, Acetylation, Alternative splicing, Complete proteome, Cytoplasm, Direct protein sequencing, Glycoprotein, Host-virus interaction, Isomerase, Isopeptide bond, Phosphoprotein, Reference proteome, Rotamase, Secreted, Ubl conjugation	Cyclophilin-like_dom, Cyclophilin-type_PPIase, Cyclophilin-type_PPIase_CS, Cyclophilin-type_PPIase_dom
55327	ENSG00000148943	LIN7C, LIN-7-C, LIN-7C, MALS-3, MALS3, VELI3	lin-7 homolog C, crumbs cell polarity complex component	Q9NUP9	no	no	yes	yes	3D-structure, Acetylation, Cell junction, Cell membrane, Complete proteome, Direct protein sequencing, Exocytosis, Membrane, Postsynaptic cell membrane, Protein transport, Reference proteome, Synapse, Synaptosome, Tight junction, Transport	L27_C, L27_dom, LIN7, PDZ
5586	ENSG00000065243	PKN2, PAK2, PRK2, PRKCL2, PRO2042, Pak-2, STK7	protein kinase N2	Q16513	no	no	yes	yes	3D-structure, Acetylation, Alternative splicing, Apoptosis, ATP-binding, Cell adhesion, Cell cycle, Cell division, Cell junction, Cell projection, Complete proteome, Cytoplasm, Cytoskeleton, Kinase, Membrane, Nucleotide-binding, Nucleus, Phosphoprotein, Polymorphism, Reference proteome, Repeat, Serine/threonine-protein kinase, Transcription, Transcription regulation, Transferase	AGC-kinase_C, C2_dom, HR1_rho-bd, Kinase-like_dom, Pkinase_C, Prot_kinase_dom, Protein_kinase_ATP_BS, Ser/Thr_kinase_AS
5591	ENSG00000253729	PRKDC, DNA-PKcs, DNAPK, DNPK1, HYRC, HYRC1, IMD26, XRCC7, p350	protein kinase, DNA-activated, catalytic polypeptide	P78527	no	no	yes	yes	3D-structure, Acetylation, Alternative splicing, ATP-binding, Biological rhythms, Complete proteome, Disease mutation, DNA damage, DNA recombination, DNA repair, DNA-binding, Kinase, Nucleotide-binding, Nucleus, Phosphoprotein, Polymorphism, Reference proteome, Repeat, SCID, Serine/threonine-protein kinase, TPR repeat, Transferase, Ubl conjugation	ARM-like, ARM-type_fold, FATC_dom, Kinase-like_dom, NUC194, PI3/4_kinase_cat_dom, PI3/4_kinase_CS, PIK_FAT, PIK-rel_kinase_FAT, TPR-like_helical_dom
55920	ENSG00000179051, ENSG00000281540	RCC2, TD-60	regulator of chromosome condensation 2	Q9P258	no	no	yes	yes	Acetylation, Cell cycle, Cell division, Centromere, Chromosome, Complete proteome, Cytoplasm, Cytoskeleton, Microtubule, Mitosis, Nucleus, Phosphoprotein, Reference proteome, Repeat	RCC1/BLIP-II, Reg_chr_condens
56647	ENSG00000107949	BCCIP, TOK-1, TOK1	BRCA2 and CDKN1A interacting protein	Q9P287	no	no	yes	yes	Alternative splicing, Cell cycle, Complete proteome, Cytoplasm, Cytoskeleton, DNA damage, DNA repair, Nucleus, Phosphoprotein, Polymorphism, Reference proteome	BCP1_family
5685	ENSG00000041357	PSMA4, HC9, HsT17706, PSC9	proteasome subunit alpha 4	P25789	no	no	yes	yes	3D-structure, Acetylation, Alternative splicing, Complete proteome, Cytoplasm, Direct protein sequencing, Host-virus interaction, Hydrolase, Nucleus, Phosphoprotein, Protease, Proteasome, Reference proteome, Threonine protease	Ntn_hydrolases_N, Proteasome_alpha-type, Proteasome_asu_N, Proteasome_bsu_CS, Proteasome_sua/b, Proteasome_subunit_alpha4
5770	ENSG00000196396	PTPN1, PTP1B	protein tyrosine phosphatase, non-receptor type 1	P18031	no	no	yes	yes	3D-structure, Acetylation, Complete proteome, Direct protein sequencing, Endoplasmic reticulum, Hydrolase, Membrane, Oxidation, Phosphoprotein, Polymorphism, Protein phosphatase, Reference proteome, S-nitrosylation	Prot-tyrosine_phosphatase-like, PTPase_domain, Ptpn1/Ptpn2, Tyr_Pase_AS, Tyr_Pase_cat, TYR_PHOSPHATASE_dom
5782	ENSG00000127947	PTPN12, PTP-PEST, PTPG1	protein tyrosine phosphatase, non-receptor type 12	Q05209	no	no	yes	yes	3D-structure, Acetylation, Alternative splicing, Cell junction, Cell projection, Complete proteome, Cytoplasm, Direct protein sequencing, Disease mutation, Hydrolase, Phosphoprotein, Polymorphism, Protein phosphatase, Reference proteome	Prot-tyrosine_phosphatase-like, PTPase_domain, Ptpn_12, Tyr_Pase_AS, Tyr_Pase_cat, TYR_PHOSPHATASE_dom
6050	ENSG00000023191, ENSG00000276230	RNH1, RAI, RNH	ribonuclease/angiogenin inhibitor 1	P13489	no	no	yes	yes	3D-structure, Acetylation, Complete proteome, Cytoplasm, Direct protein sequencing, Leucine-rich repeat, Phosphoprotein, Polymorphism, Reference proteome, Repeat	Leu-rich_rpt, Leu-rich_rpt_Cys-con_subtyp
6204	ENSG00000124614	RPS10, DBA9, S10	ribosomal protein S10	P46783	no	no	yes	yes	3D-structure, Complete proteome, Cytoplasm, Diamond-Blackfan anemia, Direct protein sequencing, Isopeptide bond, Methylation, Nucleus, Phosphoprotein, Reference proteome, Ribonucleoprotein, Ribosomal protein, Ubl conjugation	S10_plectin_N
6275	ENSG00000196154	S100A4, 18A2, 42A, CAPL, FSP1, MTS1, P9KA, PEL98	S100 calcium binding protein A4	P26447	no	no	yes	yes	3D-structure, Acetylation, Calcium, Complete proteome, Direct protein sequencing, Metal-binding, Reference proteome, Repeat	EF_Hand_1_Ca_BS, EF_hand_dom, EF-hand-dom_pair, S-100_dom, S100_Ca-bd_sub, S100/CaBP-9k_CS
65009	ENSG00000103034	NDRG4, BDM1, SMAP-8, SMAP8	NDRG family member 4	Q9ULP0	no	no	yes	yes	Alternative splicing, Complete proteome, Cytoplasm, Phosphoprotein, Reference proteome	AB_hydrolase, NDRG, NDRG4
6624	ENSG00000075618	FSCN1, FAN1, HSN, SNL, p55	fascin actin-bundling protein 1	Q16658	no	no	yes	yes	3D-structure, Acetylation, Actin-binding, Cell junction, Cell projection, Complete proteome, Cytoplasm, Cytoskeleton, Direct protein sequencing, Isopeptide bond, Phosphoprotein, Reference proteome, Ubl conjugation	Actin_cross-linking, Fascin, Fascin_metazoans, Fascin-domain, FSCN1
6709	ENSG00000197694	SPTAN1, EIEE5, NEAS, SPTA2	spectrin alpha, non-erythrocytic 1	Q13813	no	no	yes	yes	3D-structure, Acetylation, Actin capping, Actin-binding, Alternative splicing, Calcium, Calmodulin-binding, Complete proteome, Cytoplasm, Cytoskeleton, Direct protein sequencing, Disease mutation, Epilepsy, Mental retardation, Metal-binding, Phosphoprotein, Polymorphism, Reference proteome, Repeat, SH3 domain	EF_Hand_1_Ca_BS, EF_hand_dom, EF-hand_Ca_insen, EF-hand-dom_pair, SH3_domain, Spectrin_alpha_SH3, Spectrin_repeat, Spectrin/alpha-actinin
6749	ENSG00000149136	SSRP1, FACT, FACT80, T160	structure specific recognition protein 1	Q08945	no	no	yes	yes	3D-structure, Acetylation, Chromosome, Complete proteome, Direct protein sequencing, DNA damage, DNA repair, DNA replication, DNA-binding, Nucleus, Phosphoprotein, Polymorphism, Reference proteome, Transcription, Transcription regulation, Ubl conjugation	DUF1747, HMG_box_dom, PH_dom-like, SSrcognition, SSRP1_dom
684	ENSG00000130303	BST2, CD317, TETHERIN	bone marrow stromal cell antigen 2	Q10589	no	no	yes	yes	3D-structure, Alternative initiation, Antiviral defense, B-cell activation, Cell membrane, Coiled coil, Complete proteome, Cytoplasm, Disulfide bond, Endosome, Glycoprotein, Golgi apparatus, GPI-anchor, Immunity, Innate immunity, Isopeptide bond, Lipoprotein, Membrane, Polymorphism, Reference proteome, Signal-anchor, Transmembrane, Transmembrane helix, Ubl conjugation	BST2
7094	ENSG00000137076	TLN1, ILWEQ, TLN, talin-1	talin 1	Q9Y490	no	no	yes	yes	3D-structure, Acetylation, Cell junction, Cell membrane, Cell projection, Complete proteome, Cytoplasm, Cytoskeleton, Direct protein sequencing, Host-virus interaction, Membrane, Phosphoprotein, Polymorphism, Reference proteome	Band_41_domain, FERM_central, FERM_CS, FERM_domain, FERM_f0, FERM_N, FERM/acyl-CoA-bd_prot_3-hlx, ILWEQ_dom, PH_dom-like, Talin_cent, Talin-1, Ubiquitin-rel_dom, Vinculin-bd_dom, Vinculin/catenin
7114	ENSG00000205542	TMSB4X, FX, PTMB4, TB4X, TMSB4	thymosin beta 4, X-linked	P62328	no	no	yes	yes	3D-structure, Acetylation, Actin-binding, Complete proteome, Cytoplasm, Cytoskeleton, Direct protein sequencing, Phosphoprotein, Reference proteome	Beta-thymosin
7145	ENSG00000079308	TNS1, MST091, MST122, MST127, MSTP091, MSTP122, MSTP127, MXRA6, PPP1R155, TNS	tensin 1	Q9HBL0	no	no	yes	yes	Actin-binding, Alternative splicing, Cell junction, Complete proteome, Cytoplasm, Cytoskeleton, Direct protein sequencing, Phosphoprotein, Polymorphism, Reference proteome, SH2 domain	C2_dom, PH_dom-like, Prot-tyrosine_phosphatase-like, PTB, PTB/PI_dom, SH2, Tensin_C2-dom, Tensin_like_SH2, Tensin_phosphatase, Tensin_PTB, Tyr_Pase_cat
7178	ENSG00000133112	TPT1, HRF, TCTP, p02, p23	tumor protein, translationally-controlled 1	P13693	no	no	yes	yes	3D-structure, Alternative splicing, Calcium, Complete proteome, Cytoplasm, Direct protein sequencing, Phosphoprotein, Polymorphism, Reference proteome	Mss4-like, TCTP, Translation_control_tumour_CS, Translational_control_tumour_p
7329	ENSG00000103275	UBE2I, C358B7.1, P18, UBC9	ubiquitin conjugating enzyme E2 I	P63279	no	no	yes	yes	3D-structure, Acetylation, ATP-binding, Cell cycle, Cell division, Chromosome partition, Complete proteome, Cytoplasm, Host-virus interaction, Isopeptide bond, Mitosis, Nucleotide-binding, Nucleus, Phosphoprotein, Reference proteome, Transferase, Ubl conjugation, Ubl conjugation pathway	Ubc9, UBQ-conjugat_E2, UBQ-conjugating_AS, UBQ-conjugating_enzyme/RWD
7334	ENSG00000177889	UBE2N, HEL-S-71, UBC13, UBCHBEN; UBC13, UbcH-ben, UbcH13	ubiquitin conjugating enzyme E2 N	P61088	no	no	yes	yes	3D-structure, Acetylation, ATP-binding, Complete proteome, Cytoplasm, Direct protein sequencing, Disulfide bond, DNA damage, DNA repair, Isopeptide bond, Nucleotide-binding, Nucleus, Reference proteome, Transferase, Ubl conjugation, Ubl conjugation pathway	UBQ-conjugat_E2, UBQ-conjugating_AS, UBQ-conjugating_enzyme/RWD
7341	ENSG00000116030	SUMO1, DAP1, GMP1, OFC10, PIC1, SENP2, SMT3, SMT3C, SMT3H3, UBL1	small ubiquitin-like modifier 1	P63165	no	no	yes	yes	3D-structure, Acetylation, Alternative splicing, Cell membrane, Chromosomal rearrangement, Complete proteome, Cytoplasm, Host-virus interaction, Isopeptide bond, Membrane, Nucleus, Phosphoprotein, Reference proteome, Ubl conjugation, Ubl conjugation pathway	Rad60/SUMO-like_dom, Sumo, Ubiquitin_dom, Ubiquitin-rel_dom
7431	ENSG00000026025	VIM, CTRCT30, HEL113	vimentin	P08670	no	no	yes	yes	3D-structure, Acetylation, Cataract, Coiled coil, Complete proteome, Cytoplasm, Direct protein sequencing, Disease mutation, Glycoprotein, Host-virus interaction, Intermediate filament, Isopeptide bond, Nitration, Phosphoprotein, Reference proteome, S-nitrosylation, Ubl conjugation	IF, Intermed_filament_DNA-bd, Intermediate_filament_CS, Vimentin
7520	ENSG00000079246	XRCC5, KARP-1, KARP1, KU80, KUB2, Ku86, NFIV	X-ray repair cross complementing 5	P13010	no	no	yes	yes	3D-structure, Acetylation, Activator, ATP-binding, Chromosome, Complete proteome, Direct protein sequencing, DNA damage, DNA recombination, DNA repair, DNA-binding, Helicase, Hydrolase, Isopeptide bond, Nucleotide-binding, Nucleus, Phosphoprotein, Polymorphism, Reference proteome, Systemic lupus erythematosus, Transcription, Transcription regulation, Ubl conjugation	Ku_C, Ku_N, Ku_PK_bind, Ku70/Ku80_beta-barrel_dom, Ku80, SPOC-like_C_dom, VWF_A
7529	ENSG00000166913	YWHAB, GW128, HEL-S-1, HS1, KCIP-1, YWHAA	tyrosine 3-monooxygenase/tryptophan 5-monooxygenase activation protein beta	P31946	no	no	yes	yes	3D-structure, Acetylation, Alternative initiation, Complete proteome, Cytoplasm, Direct protein sequencing, Host-virus interaction, Nitration, Phosphoprotein, Polymorphism, Reference proteome	14-3-3, 14-3-3_CS, 14-3-3_domain
7534	ENSG00000164924	YWHAZ, 14-3-3-zeta, HEL-S-3, HEL-S-93, HEL4, KCIP-1, YWHAD	tyrosine 3-monooxygenase/tryptophan 5-monooxygenase activation protein zeta	P63104	no	no	yes	yes	3D-structure, Acetylation, Alternative splicing, Complete proteome, Cytoplasm, Direct protein sequencing, Phosphoprotein, Reference proteome	14-3-3, 14-3-3_CS, 14-3-3_domain
7706	ENSG00000121060	TRIM25, EFP, RNF147, Z147, ZNF147	tripartite motif containing 25	Q14258	no	no	yes	yes	3D-structure, Acetylation, Antiviral defense, Coiled coil, Complete proteome, Cytoplasm, Host-virus interaction, Immunity, Innate immunity, Isopeptide bond, Ligase, Metal-binding, Phosphoprotein, Polymorphism, Reference proteome, Transferase, Ubl conjugation, Ubl conjugation pathway, Zinc, Zinc-finger	B30.2/SPRY, Butyrophylin, ConA-like_dom, PRY, SPRY_dom, Znf_RING, Znf_RING_CS, Znf_RING/FYVE/PHD, Znf-RING_LisH
7791	ENSG00000159840	ZYX, ESP-2, HED-2	zyxin	Q15942	no	no	yes	yes	Acetylation, Alternative splicing, Cell adhesion, Cell junction, Complete proteome, Cytoplasm, Cytoskeleton, Direct protein sequencing, Host-virus interaction, LIM domain, Metal-binding, Methylation, Nucleus, Phosphoprotein, Polymorphism, Reference proteome, Repeat, Zinc	Znf_LIM
79017	ENSG00000006625	GGCT, C7orf24, CRF21, GCTG, GGC	gamma-glutamylcyclotransferase	O75223	no	no	yes	yes	3D-structure, Acyltransferase, Alternative splicing, Complete proteome, Phosphoprotein, Reference proteome, Transferase	G-Glutamylcylcotransferase, GGCT-like
79026	ENSG00000124942	AHNAK, AHNAKRS, PM227	AHNAK nucleoprotein	Q09666	no	no	yes	yes	3D-structure, Acetylation, Alternative splicing, Complete proteome, Isopeptide bond, Methylation, Nucleus, Phosphoprotein, Polymorphism, Reference proteome, Repeat, Ubl conjugation	PDZ
80155	ENSG00000164134	NAA15, Ga19, NARG1, NAT1P, NATH, TBDN, TBDN100	N(alpha)-acetyltransferase 15, NatA auxiliary subunit	Q9BXJ9	no	no	yes	yes	Acetylation, Alternative splicing, Angiogenesis, Complete proteome, Cytoplasm, Developmental protein, Differentiation, Nucleus, Phosphoprotein, Reference proteome, Repeat, TPR repeat, Transcription, Transcription regulation	ARM-like, NatA_aux_su, TPR_repeat, TPR-contain_dom, TPR-like_helical_dom
81	ENSG00000130402, ENSG00000282844	ACTN4, ACTININ-4, FSGS, FSGS1	actinin alpha 4	O43707	no	no	yes	yes	3D-structure, Acetylation, Actin-binding, Alternative splicing, Calcium, Cell junction, Complete proteome, Cytoplasm, Disease mutation, Metal-binding, Nucleus, Phosphoprotein, Protein transport, Reference proteome, Repeat, Transport	Actinin_actin-bd_CS, CH-domain, EF_Hand_1_Ca_BS, EF_hand_dom, EF-hand_Ca_insen, EF-hand-dom_pair, Spectrin_repeat, Spectrin/alpha-actinin
81567	ENSG00000239264	TXNDC5, ENDOPDI, ERP46, HCC-2, HCC2, PDIA15, STRF8, UNQ364	thioredoxin domain containing 5	Q8NBS9	no	no	yes	yes	3D-structure, Alternative splicing, Complete proteome, Disulfide bond, Endoplasmic reticulum, Redox-active center, Reference proteome, Repeat, Signal	Disulphide_isomerase, Thioredoxin_CS, Thioredoxin_domain, Thioredoxin-like_fold
8359	ENSG00000278637	HIST1H4A, H4FA	histone cluster 1 H4 family member a	P62805	no	no	yes	yes	3D-structure, Acetylation, Chromosomal rearrangement, Chromosome, Citrullination, Complete proteome, Direct protein sequencing, DNA-binding, Isopeptide bond, Methylation, Nucleosome core, Nucleus, Phosphoprotein, Polymorphism, Reference proteome, Ubl conjugation	Histone_H4, Histone_H4_CS, Histone-fold, TAF_TATA-bd
847	ENSG00000121691	CAT	catalase	P04040	no	no	yes	yes	3D-structure, Acetylation, Complete proteome, Direct protein sequencing, Heme, Hydrogen peroxide, Iron, Metal-binding, Mitogen, NADP, Oxidoreductase, Peroxidase, Peroxisome, Phosphoprotein, Reference proteome	Catalase, Catalase_AS, Catalase_clade1/3, Catalase_core, Catalase_haem_BS, Catalase_immune_responsive, Catalase-like_dom
8539	ENSG00000166181	API5, AAC-11, AAC11	apoptosis inhibitor 5	Q9BZZ5	no	no	yes	yes	3D-structure, Acetylation, Alternative splicing, Apoptosis, Complete proteome, Cytoplasm, Direct protein sequencing, Methylation, Nucleus, Phosphoprotein, Polymorphism, Reference proteome, Repeat	API5, ARM-like, ARM-type_fold
8621	ENSG00000065883	CDK13, CDC2L, CDC2L5, CHDFIDD, CHED, hCDK13	cyclin dependent kinase 13	Q14004	no	no	yes	yes	3D-structure, Acetylation, Alternative splicing, ATP-binding, Complete proteome, Disease mutation, Host-virus interaction, Kinase, Mental retardation, mRNA processing, mRNA splicing, Nucleotide-binding, Nucleus, Phosphoprotein, Polymorphism, Reference proteome, RNA editing, Serine/threonine-protein kinase, Transferase	Kinase-like_dom, Prot_kinase_dom, Protein_kinase_ATP_BS, Ser/Thr_kinase_AS
9092	ENSG00000175467	SART1, Ara1, HOMS1, SART1259, SNRNP110, Snu66	squamous cell carcinoma antigen recognized by T-cells 1	O43290	no	no	yes	yes	3D-structure, Allergen, Alternative splicing, Coiled coil, Complete proteome, Isopeptide bond, mRNA processing, mRNA splicing, Nucleus, Phosphoprotein, Polymorphism, Reference proteome, Spliceosome, Ubl conjugation	SNU66/SART1
9181	ENSG00000116584	ARHGEF2, GEF, GEF-H1, GEFH1, LFP40, P40	Rho/Rac guanine nucleotide exchange factor 2	Q92974	no	no	yes	yes	3D-structure, Acetylation, Alternative splicing, Cell cycle, Cell division, Cell junction, Cell membrane, Cell projection, Coiled coil, Complete proteome, Cytoplasm, Cytoplasmic vesicle, Cytoskeleton, Golgi apparatus, Guanine-nucleotide releasing factor, Immunity, Innate immunity, Membrane, Metal-binding, Microtubule, Mitosis, Phosphoprotein, Reference proteome, Tight junction, Zinc, Zinc-finger	DH-domain, PE/DAG-bd, PH_dom-like, PH_domain
92140	ENSG00000147649	MTDH, 3D3, AEG-1, AEG1, LYRIC, LYRIC/3D3	metadherin	Q86UE4	no	no	yes	yes	3D-structure, Acetylation, Cell junction, Complete proteome, Cytoplasm, Endoplasmic reticulum, Membrane, Nucleus, Phosphoprotein, Polymorphism, Reference proteome, Tight junction, Transmembrane, Transmembrane helix	LYRIC
9530	ENSG00000156735	BAG4, BAG-4, SODD	BCL2 associated athanogene 4	O95429	no	no	yes	yes	3D-structure, Alternative splicing, Chaperone, Complete proteome, Cytoplasm, Methylation, Phosphoprotein, Reference proteome	BAG_domain
9555	ENSG00000113648	H2AFY, H2A.y, H2A/y, H2AF12M, MACROH2A1.1, mH2A1, macroH2A1.2	H2A histone family member Y	O75367	no	no	yes	yes	3D-structure, Acetylation, Alternative splicing, Chromatin regulator, Chromosome, Complete proteome, DNA-binding, Isopeptide bond, Methylation, Nucleosome core, Nucleus, Phosphoprotein, Reference proteome, Ubl conjugation	Core_histone_macro-H2A, Histone_H2A, Histone_H2A_C, Histone_H2A/H2B/H3, Histone-fold, Macro_dom
960	ENSG00000026508	CD44, CDW44, CSPG8, ECMR-III, HCELL, HUTCH-I, IN, LHR, MC56, MDU2, MDU3, MIC4, Pgp1	CD44 molecule (Indian blood group)	P16070	no	no	yes	yes	3D-structure, Alternative splicing, Blood group antigen, Cell adhesion, Cell membrane, Complete proteome, Direct protein sequencing, Disulfide bond, Glycoprotein, Membrane, Phosphoprotein, Polymorphism, Proteoglycan, Pyrrolidone carboxylic acid, Receptor, Reference proteome, Signal, Transmembrane, Transmembrane helix	C-type_lectin-like/link, CD44_antigen, CTDL_fold, Link_dom
9774	ENSG00000029363	BCLAF1, BTF, bK211L9.1	BCL2 associated transcription factor 1	Q9NYF8	no	no	yes	yes	Acetylation, Alternative splicing, Citrullination, Complete proteome, Cytoplasm, Direct protein sequencing, DNA-binding, Isopeptide bond, Methylation, Nucleus, Phosphoprotein, Polymorphism, Reference proteome, Repressor, Transcription, Transcription regulation, Ubl conjugation	Bcl-2_assoc_TF1, THRAP3_BCLAF1
10056	ENSG00000116120	FARSB, FARSLB, FRSB, HSPC173, PheHB, PheRS	phenylalanyl-tRNA synthetase beta subunit	Q9NSD9	yes	no	yes	no	3D-structure, Alternative splicing, Aminoacyl-tRNA synthetase, ATP-binding, Complete proteome, Cytoplasm, Ligase, Nucleotide-binding, Polymorphism, Protein biosynthesis, Reference proteome	B3/B4_tRNA-bd, DNA-bd_dom_put, Phe-tRNA_synthase_B3/B4, Phe-tRNA-synth_IIc_bsu_arc, tRNA_synthase_B5-dom
10137	ENSG00000244462	RBM12, HRIHFB2091, SWAN	RNA binding motif protein 12	Q9NTZ6	yes	no	yes	no	3D-structure, Complete proteome, Nucleus, Phosphoprotein, Polymorphism, Reference proteome, Repeat, RNA-binding	RBM12_RRM1, RBM12_RRM2, RBM12_RRM3, RBM12_RRM4, RBM12_RRM5, RRM_dom
10180	ENSG00000004534	RBM6, 3G2, DEF-3, DEF3, HLC-11, NY-LU-12, g16	RNA binding motif protein 6	P78332	yes	no	yes	no	Alternative splicing, Complete proteome, Isopeptide bond, Nucleus, Phosphoprotein, Polymorphism, Reference proteome, RNA-binding, Ubl conjugation	G_patch_dom, RBM6, RBM6_RRM1, RBM6_RRM2, RRM_dom
10262	ENSG00000143368	SF3B4, AFD1, Hsh49, SAP49, SF3b49	splicing factor 3b subunit 4	Q15427	yes	no	yes	no	3D-structure, Acetylation, Complete proteome, Direct protein sequencing, mRNA processing, mRNA splicing, Nucleus, Phosphoprotein, Reference proteome, Repeat, RNA-binding, Spliceosome	RRM_dom, SF3B4_RRM1, SF3B4_RRM2
10482	ENSG00000162231	NXF1, MEX67, TAP	nuclear RNA export factor 1	Q9UBU9	yes	no	yes	no	3D-structure, Acetylation, Alternative splicing, Complete proteome, Cytoplasm, Host-virus interaction, Leucine-rich repeat, Methylation, mRNA transport, Nitration, Nucleus, Phosphoprotein, Reference proteome, Repeat, RNA-binding, Transport	L_dom-like, Leu-rich_rpt, NTF2, NTF2-like_dom, Nuclear_transport_factor_2_euk, NXF_fam, RRM_dom, TAP_C_dom, Tap_RNA-bd, UBA-like
10573	ENSG00000086504	MRPL28, MAAT1, p15	mitochondrial ribosomal protein L28	Q13084	yes	no	yes	no	3D-structure, Complete proteome, Mitochondrion, Polymorphism, Reference proteome, Ribonucleoprotein, Ribosomal protein, Transit peptide	L28p-like, Ribo_L28/L24
10642	ENSG00000159217	IGF2BP1, CRD-BP, CRDBP, IMP-1, IMP1, VICKZ1, ZBP1	insulin like growth factor 2 mRNA binding protein 1	Q9NZI8	yes	no	yes	no	3D-structure, Alternative splicing, Cell projection, Complete proteome, Cytoplasm, Direct protein sequencing, Isopeptide bond, mRNA transport, Nucleus, Phosphoprotein, Reference proteome, Repeat, RNA-binding, Translation regulation, Transport, Ubl conjugation	IGF2BP1_RRM1, IGF2BP1_RRM2, KH_dom, KH_dom_type_1, RRM_dom
10643	ENSG00000136231	IGF2BP3, CT98, IMP-3, IMP3, KOC, KOC1, VICKZ3	insulin like growth factor 2 mRNA binding protein 3	O00425	yes	no	yes	no	3D-structure, Alternative splicing, Complete proteome, Cytoplasm, Isopeptide bond, mRNA transport, Nucleus, Phosphoprotein, Reference proteome, Repeat, RNA-binding, Translation regulation, Transport, Ubl conjugation	IGF2BP3_RRM2, KH_dom, KH_dom_type_1, RRM_dom
10644	ENSG00000073792	IGF2BP2, IMP-2, IMP2, VICKZ2	insulin like growth factor 2 mRNA binding protein 2	Q9Y6M1	yes	no	yes	no	3D-structure, Acetylation, Alternative initiation, Alternative splicing, Complete proteome, Cytoplasm, mRNA transport, Nucleus, Phosphoprotein, Reference proteome, Repeat, RNA-binding, Translation regulation, Transport	IGF2BP2, IGF2BP2_RRM1, KH_dom, KH_dom_type_1, RRM_dom
10659	ENSG00000048740	CELF2, BRUNOL3, CELF-2, CUG-BP2, CUGBP2, ETR-3, ETR3, NAPOR	CUGBP Elav-like family member 2	O95319	yes	no	yes	no	3D-structure, Alternative splicing, Complete proteome, Cytoplasm, mRNA processing, Nucleus, Polymorphism, Reference proteome, Repeat, Repressor, RNA-binding	CELF1/2_RRM1, CELF1/2_RRM2, CELF1/2_RRM3, Hud_Sxl_RNA, RRM_dom
10772	ENSG00000188529	SRSF10, FUSIP1, FUSIP2, NSSR, PPP1R149, SFRS13, SFRS13A, SRp38, SRrp40, TASR, TASR1, TASR2	serine and arginine rich splicing factor 10	O75494	yes	no	yes	no	Alternative splicing, Complete proteome, Cytoplasm, mRNA processing, mRNA splicing, Nucleus, Phosphoprotein, Reference proteome, RNA-binding	RRM_dom, SRSF10
11051	ENSG00000167005	NUDT21, CFIM25, CPSF5	nudix hydrolase 21	O43809	yes	no	yes	no	3D-structure, Acetylation, Complete proteome, Direct protein sequencing, Methylation, mRNA processing, Nucleus, Phosphoprotein, Reference proteome, RNA-binding	Cleav_polyA_spec_factor_su5, NUDIX_hydrolase_dom, NUDIX_hydrolase_dom-like
11222	ENSG00000114686	MRPL3, COXPD9, MRL3, RPML3	mitochondrial ribosomal protein L3	P09001	yes	no	yes	no	3D-structure, Complete proteome, Disease mutation, Mitochondrion, Polymorphism, Primary mitochondrial disease, Reference proteome, Ribonucleoprotein, Ribosomal protein, Transit peptide	Ribosomal_L3, Ribosomal_L3_bac/org-type, Ribosomal_L3_CS, Transl_B-barrel
11325	ENSG00000198231	DDX42, DDX42P, RHELP, RNAHP, SF3B8, SF3b125	DEAD-box helicase 42	Q86XP3	yes	no	yes	no	Acetylation, Alternative splicing, ATP-binding, Coiled coil, Complete proteome, Cytoplasm, Helicase, Hydrolase, Methylation, Nucleotide-binding, Nucleus, Phosphoprotein, Reference proteome, RNA-binding	DEAD/DEAH_box_helicase_dom, Helicase_ATP-bd, Helicase_C, P-loop_NTPase, RNA_helicase_DEAD_Q_motif, RNA-helicase_DEAD-box_CS
11338	ENSG00000063244	U2AF2, U2AF65	U2 small nuclear RNA auxiliary factor 2	P26368	yes	no	yes	no	3D-structure, Acetylation, Alternative splicing, Complete proteome, Direct protein sequencing, Hydroxylation, Isopeptide bond, mRNA processing, mRNA splicing, Nucleus, Phosphoprotein, Reference proteome, Repeat, Repressor, RNA-binding, Spliceosome, Ubl conjugation	RRM_dom, U2AF_lg
114049	ENSG00000071462	BUD23, HASJ4442, HUSSY-3, MERM1, PP3381, WBMT, WBSCR22	BUD23, rRNA methyltransferase and ribosome maturation factor	O43709	yes	no	yes	no	Alternative splicing, Chromatin regulator, Complete proteome, Cytoplasm, Methyltransferase, Nucleus, Phosphoprotein, Reference proteome, Ribosome biogenesis, rRNA processing, S-adenosyl-L-methionine, Transcription, Transcription regulation, Transferase, Ubl conjugation, Williams-Beuren syndrome	Methyltransf_11, SAM-dependent_MTases, Unchr_MeTrfase_Williams-Beuren
134218	ENSG00000168724	DNAJC21, BMFS3, DNAJA5, GS3, JJJ1	DnaJ heat shock protein family (Hsp40) member C21	Q5F1R6	yes	no	yes	no	Alternative splicing, Chaperone, Complete proteome, Cytoplasm, Metal-binding, Nucleus, Phosphoprotein, Polymorphism, Reference proteome, Repeat, Zinc, Zinc-finger	DnaJ_domain, DnaJ_domain_CS, Matrin/U1-like-C_Znf_C2H2, Znf_C2H2_jaz, Znf_C2H2_type
1665	ENSG00000109606	DHX15, DBP1, DDX15, HRH2, PRP43, PRPF43, PrPp43p	DEAH-box helicase 15	O43143	yes	no	yes	no	Acetylation, ATP-binding, Complete proteome, Helicase, Hydrolase, mRNA processing, mRNA splicing, Nucleotide-binding, Nucleus, Phosphoprotein, Reference proteome	DEAD/DEAH_box_helicase_dom, DNA/RNA_helicase_DEAH_CS, DUF1605, Helicase_ATP-bd, Helicase_C, Helicase-assoc_dom, P-loop_NTPase
1736	ENSG00000130826	DKC1, CBF5, DKC, DKCX, NAP57, NOLA4, XAP101	dyskerin pseudouridine synthase 1	O60832	yes	no	yes	no	Acetylation, Alternative splicing, Complete proteome, Cytoplasm, Direct protein sequencing, Disease mutation, Dyskeratosis congenita, Isomerase, Isopeptide bond, Nucleus, Phosphoprotein, Reference proteome, Ribonucleoprotein, Ribosome biogenesis, RNA-binding, rRNA processing, Ubl conjugation	Dyskerin-like, PsdUridine_synth_cat_dom, PsdUridine_synth_N, PUA, PUA-like_domain, tRNA_PsdUridine_synth_B_fam, TruB_C, Uncharacterised_CHP00451
1964	ENSG00000173674	EIF1AX, EIF1A, EIF1AP1, EIF4C, eIF-1A, eIF-4C	eukaryotic translation initiation factor 1A, X-linked	P47813	yes	no	yes	no	3D-structure, Complete proteome, Initiation factor, Isopeptide bond, Protein biosynthesis, Reference proteome, RNA-binding, Ubl conjugation	NA-bd_OB-fold, RNA-binding_domain_S1_IF1, TIF_eIF-1A, TIF_eIF-1A_CS
1973	ENSG00000161960	EIF4A1, DDX2A, EIF-4A, EIF4A, eIF-4A-I, eIF4A-I	eukaryotic translation initiation factor 4A1	P60842	yes	no	yes	no	3D-structure, Acetylation, Alternative splicing, ATP-binding, Complete proteome, Helicase, Host-virus interaction, Hydrolase, Initiation factor, Nucleotide-binding, Phosphoprotein, Protein biosynthesis, Reference proteome, RNA-binding	DEAD/DEAH_box_helicase_dom, Helicase_ATP-bd, Helicase_C, P-loop_NTPase, RNA_helicase_DEAD_Q_motif, RNA-helicase_DEAD-box_CS
1993	ENSG00000107105	ELAVL2, HEL-N1, HELN1, HUB	ELAV like RNA binding protein 2	Q12926	yes	no	yes	no	Alternative splicing, Complete proteome, Phosphoprotein, Reference proteome, Repeat, RNA-binding	ELAD_HU_SF, ELAV/Hu_RRM1, HuB_RRM2, HuB_RRM3, Hud_Sxl_RNA, RRM_dom
2193	ENSG00000179115	FARSA, CML33, FARSL, FARSLA, FRSA, PheHA	phenylalanyl-tRNA synthetase alpha subunit	Q9Y285	yes	no	yes	no	3D-structure, Acetylation, Alternative splicing, Aminoacyl-tRNA synthetase, ATP-binding, Complete proteome, Cytoplasm, Direct protein sequencing, Ligase, Nucleotide-binding, Phosphoprotein, Polymorphism, Protein biosynthesis, Reference proteome	aa-tRNA-synth_II, Phe-tRNA-synth_IIc_asu, Phenylalanyl-tRNA_Synthase, WHTH_DNA-bd_dom
220988	ENSG00000170144	HNRNPA3, 2610510D13Rik, D10S102, FBRNP, HNRPA3	heterogeneous nuclear ribonucleoprotein A3	P51991	yes	no	yes	no	Acetylation, Alternative splicing, Complete proteome, Direct protein sequencing, Isopeptide bond, Methylation, mRNA processing, mRNA splicing, Nucleus, Phosphoprotein, Reference proteome, Repeat, Ribonucleoprotein, RNA-binding, Spliceosome, Ubl conjugation	hnRNPA3_RRM1, hnRNPA3_RRM2, RRM_dom
22984	ENSG00000148843	PDCD11, ALG-4, ALG4, NFBP, RRP5	programmed cell death 11	Q14690	yes	no	yes	no	3D-structure, Acetylation, Complete proteome, Direct protein sequencing, Isopeptide bond, Nucleus, Phosphoprotein, Polymorphism, Reference proteome, Repeat, rRNA processing, Ubl conjugation	HAT, NA-bd_OB-fold, S1_dom, S1_domain, Suf, TPR-contain_dom, TPR-like_helical_dom
23091	ENSG00000123200	ZC3H13, KIAA0853	zinc finger CCCH-type containing 13	Q5T200	yes	no	yes	no	Alternative splicing, Coiled coil, Complete proteome, Isopeptide bond, Metal-binding, Nucleus, Phosphoprotein, Polymorphism, Reference proteome, Repeat, Ubl conjugation, Zinc, Zinc-finger	Znf_CCCH
23185	ENSG00000107929	LARP4B, KIAA0217, LARP5	La ribonucleoprotein domain family member 4B	Q92615	yes	no	yes	no	3D-structure, Acetylation, Complete proteome, Cytoplasm, Methylation, Phosphoprotein, Reference proteome, RNA-binding, Translation regulation	La_HTH, LARP5_RRM, RRM_dom, WHTH_DNA-bd_dom
23318	ENSG00000134744	ZCCHC11, PAPD3, TUT4	zinc finger CCHC-type containing 11	Q5TAX3	yes	no	yes	no	Alternative splicing, Complete proteome, Cytoplasm, Magnesium, Manganese, Metal-binding, Methylation, Nucleotidyltransferase, Nucleus, Phosphoprotein, Polymorphism, Reference proteome, Repeat, RNA-mediated gene silencing, Transferase, Zinc, Zinc-finger	PAP_assoc, Polymerase_NTP_transf_dom, Znf_CCHC
2332	ENSG00000102081	FMR1, FMRP, FRAXA, POF, POF1	fragile X mental retardation 1	Q06787	yes	no	yes	no	3D-structure, Acetylation, Activator, Alternative splicing, Cell junction, Cell membrane, Cell projection, Centromere, Chromosome, Complete proteome, Cytoplasm, Disease mutation, DNA damage, Host-virus interaction, Membrane, Mental retardation, Methylation, mRNA processing, mRNA splicing, mRNA transport, Neurogenesis, Nucleus, Phosphoprotein, Polymorphism, Postsynaptic cell membrane, Premature ov…	Agenet-like_dom, FXMR_C2, FXMRP1_C_core, KH_dom, KH_dom_type_1
23369	ENSG00000055917	PUM2, PUMH2, PUML2	pumilio RNA binding family member 2	Q8TB72	yes	no	yes	no	3D-structure, Alternative splicing, Complete proteome, Cytoplasm, Phosphoprotein, Polymorphism, Reference proteome, Repeat, RNA-binding, Translation regulation	ARM-like, ARM-type_fold, PUM-HD, Pumilio_RNA-bd, Pumilio_RNA-bd_rpt
23589	ENSG00000153048	CARHSP1, CRHSP-24, CRHSP24, CSDC1	calcium regulated heat stable protein 1	Q9Y2V2	yes	no	yes	no	3D-structure, Acetylation, Complete proteome, Cytoplasm, Phosphoprotein, Reference proteome, RNA-binding	Cold-shock_CS, CSD, CSP_DNA-bd, NA-bd_OB-fold
23609	ENSG00000075975	MKRN2, HSPC070, RNF62	makorin ring finger protein 2	Q9H000	yes	no	yes	no	Alternative splicing, Complete proteome, Metal-binding, Phosphoprotein, Polymorphism, Reference proteome, Repeat, Transferase, Ubl conjugation pathway, Zinc, Zinc-finger	Makorin_2, Znf_C3HC4_RING-type, Znf_CCCH, Znf_RING, Znf_RING_CS, Znf_RING/FYVE/PHD
24138	ENSG00000152778	IFIT5, ISG58, P58, RI58	interferon induced protein with tetratricopeptide repeats 5	Q13325	yes	no	yes	no	3D-structure, Alternative splicing, Antiviral defense, Cell membrane, Cell projection, Complete proteome, Immunity, Innate immunity, Membrane, Reference proteome, Repeat, RNA-binding, TPR repeat, tRNA-binding	Interferon_induced_IFIT5, TPR_2, TPR_repeat, TPR-contain_dom, TPR-like_helical_dom
27257	ENSG00000175324	LSM1, CASM, YJL124C	LSM1 homolog, mRNA degradation associated	O15116	yes	no	yes	no	Complete proteome, Cytoplasm, mRNA processing, mRNA splicing, Phosphoprotein, Reference proteome, Ribonucleoprotein, RNA-binding	LSM_dom, LSM_dom_euk/arc, Lsm1
27332	ENSG00000075292	ZNF638, NP220, ZFML, Zfp638	zinc finger protein 638	Q14966	yes	no	yes	no	Activator, Alternative splicing, Complete proteome, DNA-binding, Metal-binding, Methylation, Nucleus, Phosphoprotein, Polymorphism, Reference proteome, Repeat, RNA-binding, Transcription, Transcription regulation, Zinc, Zinc-finger	Matrin/U1-C_Znf_C2H2, Matrin/U1-like-C_Znf_C2H2, RRM_dom, Znf_C2H2_jaz, Znf_C2H2_type, ZNF638
29890	ENSG00000259956	RBM15B, HUMAGCGB, OTT3	RNA binding motif protein 15B	Q8NDT2	yes	no	yes	no	Alternative splicing, Complete proteome, Host-virus interaction, mRNA processing, mRNA splicing, Nucleus, Phosphoprotein, Reference proteome, Repeat, RNA-binding, Transcription, Transcription regulation	RBM15B_RRM1, RBM15B_RRM2, RBM15B_RRM3, RRM_dom, SPOC_C, SPOC_met, SPOC-like_C_dom
3178	ENSG00000135486	HNRNPA1, ALS19, ALS20, HNRPA1, HNRPA1L3, IBMPFD3, UP 1, hnRNP A1, hnRNP-A1	heterogeneous nuclear ribonucleoprotein A1	P09651	yes	no	yes	no	3D-structure, Acetylation, Alternative splicing, Amyotrophic lateral sclerosis, Complete proteome, Cytoplasm, Direct protein sequencing, Disease mutation, Host-virus interaction, Isopeptide bond, Methylation, mRNA processing, mRNA splicing, mRNA transport, Neurodegeneration, Nucleus, Phosphoprotein, Polymorphism, Reference proteome, Repeat, Ribonucleoprotein, RNA-binding, Spliceosome, Transport, …	HnRNPA1, hnRNPA1_RRM1, hnRNPA1_RRM2, RRM_dom
389421	ENSG00000187772	LIN28B, CSDD2	lin-28 homolog B	Q6ZN17	yes	no	yes	no	3D-structure, Alternative splicing, Complete proteome, Cytoplasm, Metal-binding, Nucleus, Phosphoprotein, Reference proteome, Repeat, RNA-binding, RNA-mediated gene silencing, Zinc, Zinc-finger	CSD, CSP_DNA-bd, NA-bd_OB-fold, Znf_CCHC
3921	ENSG00000168028	RPSA, 37LRP, 67LR, ICAS, LAMBR, LAMR1, LBP, LBP/p40, LRP, LRP/LR, NEM/1CHD4, SA, lamR, p40	ribosomal protein SA	P08865	yes	no	yes	no	3D-structure, Acetylation, Cell membrane, Complete proteome, Cytoplasm, Direct protein sequencing, Disease mutation, Host cell receptor for virus entry, Host-virus interaction, Membrane, Nucleus, Phosphoprotein, Polymorphism, Receptor, Reference proteome, Repeat, Ribonucleoprotein, Ribosomal protein	40S_ribosomal_SA, 40S_SA_C, Ribosomal_S2, Ribosomal_S2_CS, Ribosomal_S2_euk, Ribosomal_S2_euk/arc, Ribosomal_S2_flav_dom
4150	ENSG00000103495	MAZ, PUR1, Pur-1, SAF-1, SAF-2, SAF-3, ZF87, ZNF801, Zif87	MYC associated zinc finger protein	P56270	yes	no	yes	no	Alternative splicing, Complete proteome, DNA-binding, Metal-binding, Nucleus, Phosphoprotein, Reference proteome, Repeat, RNA-binding, Transcription, Transcription regulation, Zinc, Zinc-finger	Znf_C2H2_type
4839	ENSG00000111641	NOP2, NOL1, NOP120, NSUN1, p120	NOP2 nucleolar protein	P46087	yes	no	yes	no	Acetylation, Alternative splicing, Citrullination, Complete proteome, Isopeptide bond, Methyltransferase, Nucleus, Phosphoprotein, Polymorphism, Reference proteome, Ribosome biogenesis, RNA-binding, rRNA processing, S-adenosyl-L-methionine, Transferase, Ubl conjugation	Fmu/NOL1/Nop2p_CS, Methyltr_RsmF_N, MeTrfase_RsmB/NOP2, Nop2p, P120R_rpt, RCMT, RCMT_NOP2, SAM-dependent_MTases
4857	ENSG00000139910	NOVA1, Nova-1	NOVA alternative splicing regulator 1	P51513	yes	no	yes	no	3D-structure, Alternative splicing, Complete proteome, Nucleus, Phosphoprotein, Reference proteome, Repeat, RNA-binding	KH_dom, KH_dom_type_1, NOVA1
4858	ENSG00000104967	NOVA2, ANOVA, NOVA3	NOVA alternative splicing regulator 2	Q9UNW9	yes	no	yes	no	3D-structure, Complete proteome, Nucleus, Reference proteome, Repeat, RNA-binding	KH_dom, KH_dom_type_1, Nova-2
51087	ENSG00000006047	YBX2, CONTRIN, CSDA3, DBPC, MSY2	Y-box binding protein 2	Q9Y2T7	yes	no	yes	no	Complete proteome, Cytoplasm, DNA-binding, Nucleus, Phosphoprotein, Polymorphism, Reference proteome, RNA-binding	Cold-shock_CS, CSD, CSP_DNA-bd, NA-bd_OB-fold
51320	ENSG00000176624	MEX3C, BM-013, MEX-3C, RKHD2, RNF194	mex-3 RNA binding family member C	Q5U5Q3	yes	no	yes	no	Complete proteome, Cytoplasm, Metal-binding, Nucleus, Phosphoprotein, Polymorphism, Reference proteome, Repeat, RNA-binding, Transferase, Ubl conjugation pathway, Zinc, Zinc-finger	KH_dom, KH_dom_type_1, Znf_RING, Znf_RING/FYVE/PHD
51441	ENSG00000198492	YTHDF2, CAHL, HGRG8, NY-REN-2	YTH N6-methyladenosine RNA binding protein 2	Q9Y5A9	yes	no	yes	no	3D-structure, Acetylation, Alternative splicing, Complete proteome, Cytoplasm, Direct protein sequencing, Nucleus, Phosphoprotein, Polymorphism, Reference proteome, RNA-binding	YTH_domain
51491	ENSG00000048162	NOP16, HSPC111, HSPC185	NOP16 nucleolar protein	Q9Y3C1	yes	no	yes	no	Acetylation, Alternative splicing, Complete proteome, Nucleus, Phosphoprotein, Reference proteome	Ribosome_biogenesis_Nop16
51663	ENSG00000056097	ZFR, SPG71, ZFR1	zinc finger RNA binding protein	Q96KR1	yes	no	yes	no	Acetylation, Chromosome, Complete proteome, Cytoplasm, Developmental protein, DNA-binding, Nucleus, Phosphoprotein, Polymorphism, Reference proteome, Repeat, RNA-binding	DZF_dom, Matrin/U1-like-C_Znf_C2H2, Znf_C2H2_type
5393	ENSG00000123737	EXOSC9, PM/Scl-75, PMSCL1, RRP45, Rrp45p, p5, p6	exosome component 9	Q06265	yes	no	yes	no	3D-structure, Acetylation, Alternative splicing, Complete proteome, Cytoplasm, Exosome, Isopeptide bond, Nucleus, Phosphoprotein, Polymorphism, Reference proteome, RNA-binding, rRNA processing, Ubl conjugation	ExoRNase_PH_dom1, ExoRNase_PH_dom2, PNPase/RNase_PH_dom, Ribosomal_S5_D2-typ_fold, Rrp45
54464	ENSG00000114127	XRN1, SEP1	5'-3' exoribonuclease 1	Q8IZH2	yes	no	yes	no	Alternative splicing, Complete proteome, Cytoplasm, DNA-binding, Exonuclease, Hydrolase, Nuclease, Phosphoprotein, Polymorphism, Reference proteome, RNA-binding, Tumor suppressor	5_3_exoribonuclease, 5_3_exoribonuclease_1, PIN_domain-like, Put_53exo
54542	ENSG00000056586	RC3H2, MNAB, RNF164	ring finger and CCCH-type domains 2	Q9HBD1	yes	no	yes	no	3D-structure, Alternative splicing, Complete proteome, Cytoplasm, Metal-binding, Phosphoprotein, Reference proteome, Repressor, RNA-binding, Transferase, Ubl conjugation pathway, Zinc, Zinc-finger	RC3H2, Znf_CCCH, Znf_RING, Znf_RING_CS, Znf_RING/FYVE/PHD, Znf-RING_LisH
54882	ENSG00000131503	ANKHD1, MASK, MASK1, PP2500, VBARP	ankyrin repeat and KH domain containing 1	Q8IWZ3	yes	no	yes	no	Acetylation, Alternative splicing, ANK repeat, Coiled coil, Complete proteome, Cytoplasm, Phosphoprotein, Polymorphism, Reference proteome, Repeat, RNA-binding	Ankyrin_rpt, Ankyrin_rpt-contain_dom, KH_dom, KH_dom_type_1
55035	ENSG00000198000	NOL8, C9orf34, NOP132, bA62C3.3, bA62C3.4	nucleolar protein 8	Q76FK4	yes	no	yes	no	Alternative splicing, Coiled coil, Complete proteome, Direct protein sequencing, Isopeptide bond, Nucleus, Phosphoprotein, Polymorphism, Reference proteome, RNA-binding, rRNA processing, Ubl conjugation	NOP8_RRM, RRM_dom
5514	ENSG00000204569, ENSG00000238104, ENSG00000231737, ENSG00000206489, ENSG00000230995, ENSG00000227804, ENSG00000235291	PPP1R10, CAT53, FB19, PNUTS, PP1R10, R111, p99	protein phosphatase 1 regulatory subunit 10	Q96QC0	yes	no	yes	no	Complete proteome, Direct protein sequencing, DNA-binding, Metal-binding, Methylation, Nucleus, Phosphoprotein, Polymorphism, Protein phosphatase inhibitor, Reference proteome, RNA-binding, Zinc, Zinc-finger	TFIIS_N, TFIIS/CRSP70_N_sub, Znf_CCCH
55178	ENSG00000171861	MRM3, RMTL1, RNMTL1	mitochondrial rRNA methyltransferase 3	Q9HC36	yes	no	yes	no	Complete proteome, Methyltransferase, Mitochondrion, Polymorphism, Reference proteome, rRNA processing, S-adenosyl-L-methionine, Transferase, Transit peptide	Alpha/beta_knot_MTases, L30e-like, SpoU_MeTrfase, SpoU_subst-bd, tRNA_m1G_MTases_N
55226	ENSG00000135372	NAT10, ALP, NET43	N-acetyltransferase 10	Q9H0A0	yes	no	yes	no	Acetylation, Acyltransferase, Alternative splicing, ATP-binding, Complete proteome, Nucleotide-binding, Nucleus, Phosphoprotein, Polymorphism, Reference proteome, rRNA processing, Transferase, tRNA processing	Acyl_CoA_acyltransferase, GNAT_dom, Helicase_dom, NAT10, TmcA_N, TmcA/NAT10/Kre33, tRNA_bind_dom
55510	ENSG00000080007	DDX43, CT13, HAGE	DEAD-box helicase 43	Q9NXZ2	yes	no	yes	no	Alternative splicing, ATP-binding, Complete proteome, Helicase, Hydrolase, Nucleotide-binding, Polymorphism, Reference proteome, RNA-binding	DEAD/DEAH_box_helicase_dom, Helicase_ATP-bd, Helicase_C, KH_dom, KH_dom_type_1, P-loop_NTPase, RNA_helicase_DEAD_Q_motif, RNA-helicase_DEAD-box_CS
55651	ENSG00000145912	NHP2, DKCB2, NHP2P, NOLA2	NHP2 ribonucleoprotein	Q9NX24	yes	no	yes	no	Complete proteome, Disease mutation, Dyskeratosis congenita, Isopeptide bond, Nucleus, Phosphoprotein, Polymorphism, Reference proteome, Ribonucleoprotein, Ribosome biogenesis, RNA-binding, rRNA processing, Ubl conjugation	H/ACA_rnp_Nhp2_euk, L30e-like, Ribosomal_L7Ae/L30e/S12e/Gad45, Ribosomal_L7Ae/L8/Nhp2
56919	ENSG00000005100	DHX33, DDX33	DEAH-box helicase 33	Q9H6R0	yes	no	yes	no	Alternative splicing, ATP-binding, Complete proteome, Direct protein sequencing, Helicase, Hydrolase, Nucleotide-binding, Nucleus, Polymorphism, Reference proteome	DEAD/DEAH_box_helicase_dom, DNA/RNA_helicase_DEAH_CS, DUF1605, Helicase_ATP-bd, Helicase_C, Helicase-assoc_dom, P-loop_NTPase
57062	ENSG00000089737, ENSG00000273761	DDX24	DEAD-box helicase 24	Q9GZR7	yes	no	yes	no	Acetylation, Alternative splicing, ATP-binding, Complete proteome, Helicase, Hydrolase, Nucleotide-binding, Phosphoprotein, Polymorphism, Reference proteome, RNA-binding	DEAD/DEAH_box_helicase_dom, Helicase_ATP-bd, Helicase_C, P-loop_NTPase, RNA_helicase_DEAD_Q_motif, RNA-helicase_DEAD-box_CS
5725	ENSG00000011304	PTBP1, HNRNP-I, HNRNPI, HNRPI, PTB, PTB-1, PTB-T, PTB2, PTB3, PTB4, pPTB	polypyrimidine tract binding protein 1	P26599	yes	no	yes	no	3D-structure, Acetylation, Activator, Alternative splicing, Complete proteome, Direct protein sequencing, mRNA processing, mRNA splicing, Nucleus, Phosphoprotein, Reference proteome, Repeat, Repressor, RNA-binding	HnRNP-L/PTB, PTBP1_RRM1, PTBP1_RRM3, PTBP1/2/3_RRM2, RRM_dom
58155	ENSG00000117569	PTBP2, PTBLP, brPTB, nPTB	polypyrimidine tract binding protein 2	Q9UKA9	yes	no	yes	no	3D-structure, Acetylation, Alternative splicing, Complete proteome, Direct protein sequencing, mRNA processing, mRNA splicing, Nucleus, Phosphoprotein, Reference proteome, Repeat, RNA-binding	HnRNP-L/PTB, PTBP1/2/3_RRM2, PTBP2_RRM1, PTBP2_RRM3, PTBP2_RRM4, RRM_dom
6135	ENSG00000142676	RPL11, DBA7, GIG34, L11	ribosomal protein L11	P62913	yes	no	yes	no	3D-structure, Acetylation, Alternative splicing, Complete proteome, Cytoplasm, Diamond-Blackfan anemia, Direct protein sequencing, Disease mutation, Nucleus, Phosphoprotein, Reference proteome, Ribonucleoprotein, Ribosomal protein, RNA-binding, rRNA-binding	Ribosomal_L5, Ribosomal_L5_C, Ribosomal_L5_CS, Ribosomal_L5_domain, Ribosomal_L5_N
6137	ENSG00000167526	RPL13, BBC1, D16S444E, D16S44E, L13	ribosomal protein L13	P26373	yes	no	yes	no	3D-structure, Acetylation, Alternative splicing, Complete proteome, Isopeptide bond, Phosphoprotein, Polymorphism, Reference proteome, Ribonucleoprotein, Ribosomal protein, Ubl conjugation	Ribosomal_L13_euk, Ribosomal_L13e, Ribosomal_L13e_CS
6144	ENSG00000122026	RPL21, HYPT12, L21	ribosomal protein L21	P46778	yes	no	yes	no	3D-structure, Complete proteome, Direct protein sequencing, Disease mutation, Hypotrichosis, Polymorphism, Reference proteome, Ribonucleoprotein, Ribosomal protein	Ribosomal_L21e, Ribosomal_L21e_CS, Translation_prot_SH3-like
6157	ENSG00000166441	RPL27A, L27A	ribosomal protein L27a	P46776	yes	no	yes	no	3D-structure, Acetylation, Complete proteome, Hydroxylation, Phosphoprotein, Reference proteome, Ribonucleoprotein, Ribosomal protein	Ribosomal_L15, Ribosomal_L15_CS, Ribosomal_L18e/L15P
6158	ENSG00000108107	RPL28, L28	ribosomal protein L28	P46779	yes	no	yes	no	3D-structure, Acetylation, Alternative splicing, Complete proteome, Direct protein sequencing, Phosphoprotein, Polymorphism, Reference proteome, Ribonucleoprotein, Ribosomal protein	L28e/Mak16, Ribosomal_L28e
6173	ENSG00000241343	RPL36A, L36A, L44L, MIG6, RPL44	ribosomal protein L36a	P83881	yes	no	yes	no	3D-structure, Complete proteome, Cytoplasm, Reference proteome, Ribonucleoprotein, Ribosomal protein	Ribosomal_L44e, Ribosomal_zn-bd
6206	ENSG00000112306	RPS12, S12	ribosomal protein S12	P25398	yes	no	yes	no	3D-structure, Acetylation, Complete proteome, Cytoplasm, Direct protein sequencing, Reference proteome, Ribonucleoprotein, Ribosomal protein	L30e-like, Ribosomal_L7Ae/L30e/S12e/Gad45, Ribosomal_S12e
6224	ENSG00000008988	RPS20, S20	ribosomal protein S20	P60866	yes	no	yes	no	3D-structure, Acetylation, Alternative splicing, Complete proteome, Cytoplasm, Direct protein sequencing, Isopeptide bond, Phosphoprotein, Reference proteome, Ribonucleoprotein, Ribosomal protein, Ubl conjugation	Ribosomal_S10, Ribosomal_S10_CS, Ribosomal_S10_dom, Ribosomal_S10_euk/arc
6228	ENSG00000186468	RPS23, S23	ribosomal protein S23	P62266	yes	no	yes	no	3D-structure, Acetylation, Complete proteome, Direct protein sequencing, Hydroxylation, Reference proteome, Ribonucleoprotein, Ribosomal protein	NA-bd_OB-fold, Ribosomal_S12/S23, Ribosomal_S23_euk/arc
6294	ENSG00000160633	SAFB, HAP, HET, SAB-B1, SAF-B, SAF-B1, SAFB1	scaffold attachment factor B	Q15424	yes	no	yes	no	Acetylation, Alternative splicing, Complete proteome, Direct protein sequencing, DNA-binding, Isopeptide bond, Methylation, Nucleus, Phosphoprotein, Reference proteome, Repressor, RNA-binding, Transcription, Transcription regulation, Ubl conjugation	RRM_dom, SAFB1, SAP_dom
6311	ENSG00000204842	ATXN2, ATX2, SCA2, TNRC13	ataxin 2	Q99700	yes	no	yes	no	3D-structure, Alternative splicing, Amyotrophic lateral sclerosis, Complete proteome, Cytoplasm, Methylation, Neurodegeneration, Parkinsonism, Phosphoprotein, Polymorphism, Reference proteome, Spinocerebellar ataxia, Triplet repeat expansion	Ataxin-2_C, ATXN2, LSM_dom, LsmAD_domain, SM_dom_ATX
64092	ENSG00000155307	SAMSN1, HACS1, NASH1, SASH2, SH3D6B, SLy2	SAM domain, SH3 domain and nuclear localization signals 1	Q9NSI8	yes	no	yes	no	3D-structure, Alternative splicing, Cell projection, Complete proteome, Cytoplasm, Nucleus, Phosphoprotein, Polymorphism, Reference proteome, SH3 domain	rSAM/SH3_domain-containing, SAM, SAM/pointed, SH3_2, SH3_domain
6426	ENSG00000136450	SRSF1, ASF, SF2, SF2p33, SFRS1, SRp30a	serine and arginine rich splicing factor 1	Q07955	yes	no	yes	no	3D-structure, Acetylation, Alternative splicing, Complete proteome, Cytoplasm, Direct protein sequencing, Isopeptide bond, Methylation, mRNA processing, mRNA splicing, mRNA transport, Nucleus, Phosphoprotein, Polymorphism, Reference proteome, Repeat, RNA-binding, Spliceosome, Transport, Ubl conjugation	RRM_dom, SRSF1_RRM1
64794	ENSG00000125485	DDX31, PPP1R25	DEAD-box helicase 31	Q9H8H2	yes	no	yes	no	Alternative splicing, ATP-binding, Complete proteome, Helicase, Hydrolase, Methylation, Nucleotide-binding, Nucleus, Polymorphism, Reference proteome, RNA-binding	DEAD/DEAH_box_helicase_dom, DUF4217, Helicase_ATP-bd, Helicase_C, P-loop_NTPase, RNA_helicase_DEAD_Q_motif, RNA-helicase_DEAD-box_CS
64848	ENSG00000047188	YTHDC2, CAHL	YTH domain containing 2	Q9H6S0	yes	no	yes	no	3D-structure, ANK repeat, ATP-binding, Complete proteome, Helicase, Hydrolase, Nucleotide-binding, Phosphoprotein, Polymorphism, Reference proteome, Repeat, RNA-binding	Ankyrin_rpt, Ankyrin_rpt-contain_dom, DEAD/DEAH_box_helicase_dom, DUF1605, Helicase_ATP-bd, Helicase_C, Helicase-assoc_dom, P-loop_NTPase, R3H_DEXH_helicase, R3H_dom, YTH_domain
6924	ENSG00000011007	ELOA, SIII, SIII p110, TCEB3, TCEB3A	elongin A	Q14241	yes	no	yes	no	3D-structure, Acetylation, Complete proteome, Nucleus, Phosphoprotein, Polymorphism, Reference proteome, Transcription, Transcription regulation	F-box_dom, RNA_pol_II_trans_fac_SIII_A, TFIIS_N, TFIIS/CRSP70_N_sub
7536	ENSG00000168066	SF1, BBP, D11S636, MBBP, ZCCHC25, ZFM1, ZNF162	splicing factor 1	Q15637	yes	no	yes	no	3D-structure, Acetylation, Alternative splicing, Complete proteome, Direct protein sequencing, Metal-binding, Methylation, mRNA processing, mRNA splicing, Nucleus, Phosphoprotein, Polymorphism, Reference proteome, Repressor, RNA-binding, Spliceosome, Transcription, Transcription regulation, Zinc, Zinc-finger	BBP/SF1, KH_dom, KH_dom_type_1, SF1-HH, Znf_CCHC
7681	ENSG00000179455	MKRN3, CPPB2, D15S9, RNF63, ZFP127, ZNF127	makorin ring finger protein 3	Q13064	yes	no	yes	no	Complete proteome, Disease mutation, Metal-binding, Polymorphism, Reference proteome, Repeat, Transferase, Ubl conjugation pathway, Zinc, Zinc-finger	Makorin_3, MKRN1_C, Znf_C3HC4_RING-type, Znf_CCCH, Znf_RING, Znf_RING_CS, Znf_RING/FYVE/PHD
79009	ENSG00000107625	DDX50, GU2, GUB, RH-II/GuB, mcdrh	DExD-box helicase 50	Q9BQ39	yes	no	yes	no	3D-structure, ATP-binding, Complete proteome, Helicase, Hydrolase, Nucleotide-binding, Nucleus, Phosphoprotein, Reference proteome, RNA-binding	DEAD/DEAH_box_helicase_dom, GUCT, Helicase_ATP-bd, Helicase_C, P-loop_NTPase, RNA_helicase_DEAD_Q_motif, RRM_dom
79039	ENSG00000123064	DDX54, DP97	DEAD-box helicase 54	Q8TDD1	yes	no	yes	no	Alternative splicing, ATP-binding, Complete proteome, Helicase, Hydrolase, Nucleotide-binding, Nucleus, Phosphoprotein, Polymorphism, Reference proteome, RNA-binding, Transcription, Transcription regulation	DBP10_C, DDX54/DBP10, DEAD/DEAH_box_helicase_dom, Helicase_ATP-bd, Helicase_C, P-loop_NTPase, RNA_helicase_DEAD_Q_motif, RNA-helicase_DEAD-box_CS
79171	ENSG00000126254	RBM42	RNA binding motif protein 42	Q9BTD8	yes	no	yes	no	Acetylation, Alternative splicing, Complete proteome, Cytoplasm, Methylation, Nucleus, Phosphoprotein, Reference proteome, RNA-binding	RBM42_RRM, RRM_dom
7919	ENSG00000198563, ENSG00000225859, ENSG00000215425, ENSG00000235439, ENSG00000230624, ENSG00000225073, ENSG00000229496, ENSG00000237889	DDX39B, BAT1, D6S81E, UAP56	DExD-box helicase 39B	Q13838	yes	no	yes	no	3D-structure, Acetylation, Alternative splicing, ATP-binding, Complete proteome, Cytoplasm, Helicase, Hydrolase, Isopeptide bond, mRNA processing, mRNA splicing, mRNA transport, Nucleotide-binding, Nucleus, Phosphoprotein, Reference proteome, RNA-binding, Spliceosome, Transport, Ubl conjugation	DEAD/DEAH_box_helicase_dom, Helicase_ATP-bd, Helicase_C, P-loop_NTPase, RNA_helicase_DEAD_Q_motif
8165	ENSG00000121057	AKAP1, AKAP, AKAP121, AKAP149, AKAP84, D-AKAP1, PPP1R43, PRKA1, SAKAP84, TDRD17	A-kinase anchoring protein 1	Q92667	yes	no	yes	no	Alternative splicing, Complete proteome, Membrane, Mitochondrion, Mitochondrion outer membrane, Phosphoprotein, Polymorphism, Reference proteome, RNA-binding, Transit peptide, Transmembrane	Akap1, KH_dom, KH_dom_type_1, Tudor
81892	ENSG00000119705	SLIRP, C14orf156, DC50, PD04872	SRA stem-loop interacting RNA binding protein	Q9GZT3	yes	no	yes	no	Alternative splicing, Complete proteome, Mitochondrion, Nucleus, Phosphoprotein, Reference proteome, Repressor, RNA-binding, Transcription, Transcription regulation, Transit peptide	RRM_dom, SLIRP_RRM
84206	ENSG00000183496	MEX3B, MEX-3B, RKHD3, RNF195	mex-3 RNA binding family member B	Q6ZN04	yes	no	yes	no	Alternative splicing, Complete proteome, Cytoplasm, Metal-binding, Nucleus, Phosphoprotein, Reference proteome, Repeat, RNA-binding, Zinc, Zinc-finger	KH_dom, KH_dom_type_1, Znf_RING, Znf_RING/FYVE/PHD
84309	ENSG00000168101	NUDT16L1, SDOS	nudix hydrolase 16 like 1	Q9BRJ7	yes	no	yes	no	3D-structure, Alternative splicing, Complete proteome, Isopeptide bond, Nucleus, Reference proteome, RNA-binding, Ubl conjugation	NUDIX_hydrolase_dom-like
85441	ENSG00000130589	HELZ2, PDIP-1, PRIC285	helicase with zinc finger 2	Q9BYK8	yes	no	yes	no	Activator, Alternative splicing, ATP-binding, Complete proteome, DNA-binding, Helicase, Hydrolase, Metal-binding, Nucleotide-binding, Nucleus, Phosphoprotein, Polymorphism, Reference proteome, Repeat, Transcription, Transcription regulation, Zinc, Zinc-finger	HELZ2, NA-bd_OB-fold, P-loop_NTPase, RNase_II/R_CS, Znf_C2H2_type
8886	ENSG00000088205	DDX18, MrDb	DEAD-box helicase 18	Q9NVP1	yes	no	yes	no	3D-structure, ATP-binding, Chromosome, Complete proteome, Direct protein sequencing, Helicase, Hydrolase, Nucleotide-binding, Nucleus, Polymorphism, Reference proteome, RNA-binding	DEAD/DEAH_box_helicase_dom, DUF4217, Helicase_ATP-bd, Helicase_C, P-loop_NTPase, RNA_helicase_DEAD_Q_motif, RNA-helicase_DEAD-box_CS
9188	ENSG00000165732	DDX21, GUA, GURDB, RH-II/GU, RH-II/GuA	DExD-box helicase 21	Q9NR30	yes	no	yes	no	3D-structure, Acetylation, Alternative splicing, ATP-binding, Complete proteome, Direct protein sequencing, Helicase, Hydrolase, Isopeptide bond, Nucleotide-binding, Nucleus, Phosphoprotein, Polymorphism, Reference proteome, Repeat, RNA-binding, rRNA processing, Transcription, Ubl conjugation	DEAD/DEAH_box_helicase_dom, GUCT, Helicase_ATP-bd, Helicase_C, P-loop_NTPase, RNA_helicase_DEAD_Q_motif, RRM_dom
92312	ENSG00000254726	MEX3A, MEX-3A, RKHD4	mex-3 RNA binding family member A	A1L020	yes	no	yes	no	Complete proteome, Cytoplasm, Metal-binding, Nucleus, Phosphoprotein, Reference proteome, Repeat, RNA-binding, Zinc, Zinc-finger	KH_dom, KH_dom_type_1, Znf_RING, Znf_RING/FYVE/PHD
9584	ENSG00000131051	RBM39, CAPER, CAPERalpha, FSAP59, HCC1, RNPC2	RNA binding motif protein 39	Q14498	yes	no	yes	no	3D-structure, Acetylation, Activator, Alternative splicing, Complete proteome, Direct protein sequencing, mRNA processing, mRNA splicing, Nucleus, Phosphoprotein, Polymorphism, Reference proteome, Repeat, RNA-binding, Transcription, Transcription regulation	RBM39_linker, RBM39_SF, RRM_dom, RRM_dom_euk
9667	ENSG00000130254	SAFB2	scaffold attachment factor B2	Q14151	yes	no	yes	no	Acetylation, Alternative splicing, Complete proteome, Cytoplasm, DNA-binding, Isopeptide bond, Methylation, Nucleus, Phosphoprotein, Reference proteome, Repressor, RNA-binding, Transcription, Transcription regulation, Ubl conjugation	RRM_dom, SAFB2, SAP_dom
9698	ENSG00000134644	PUM1, HSPUM, PUMH, PUMH1, PUML1	pumilio RNA binding family member 1	Q14671	yes	no	yes	no	3D-structure, Acetylation, Alternative splicing, Complete proteome, Cytoplasm, Differentiation, Methylation, Phosphoprotein, Reference proteome, Repeat, RNA-binding, Spermatogenesis, Translation regulation	ARM-like, ARM-type_fold, PUM-HD, Pumilio_RNA-bd, Pumilio_RNA-bd_rpt
9728	ENSG00000138593	SECISBP2L, SBP2L, SLAN	SECIS binding protein 2 like	Q93073	yes	no	yes	no	Alternative splicing, Complete proteome, Phosphoprotein, Reference proteome	L30e-like, Ribosomal_L7Ae/L30e/S12e/Gad45
9733	ENSG00000075856	SART3, DSAP1, P100, RP11-13G14, TIP110, p110, p110(nrb)	squamous cell carcinoma antigen recognized by T-cells 3	Q15020	yes	no	yes	no	3D-structure, Acetylation, Alternative splicing, Coiled coil, Complete proteome, Cytoplasm, Direct protein sequencing, Methylation, mRNA processing, mRNA splicing, Nucleus, Phosphoprotein, Polymorphism, Reference proteome, Repeat, RNA-binding	HAT, LSM_interact, RRM_dom, SART3_RRM1, SART3_RRM2, TPR-like_helical_dom
9904	ENSG00000122965	RBM19	RNA binding motif protein 19	Q9Y4C8	yes	no	yes	no	3D-structure, Chromosome, Complete proteome, Cytoplasm, Developmental protein, Nucleus, Phosphoprotein, Polymorphism, Reference proteome, Repeat, RNA-binding	RBM19_RRM3, RBM19_RRM4, RBM19_RRM5, RBM19_RRM6, RMB19_RRM1, RMB19_RRM2, RRM_dom, RRM_dom_euk
9939	ENSG00000265241	RBM8A, BOV-1A, BOV-1B, BOV-1C, C1DELq21.1, DEL1q21.1, MDS014, RBM8, RBM8B, TAR, Y14, ZNRP, ZRNP1	RNA binding motif protein 8A	Q9Y5S9	yes	no	yes	no	3D-structure, Acetylation, Alternative splicing, Complete proteome, Cytoplasm, Isopeptide bond, mRNA processing, mRNA splicing, mRNA transport, Nonsense-mediated mRNA decay, Nucleus, Phosphoprotein, Reference proteome, RNA-binding, Spliceosome, Translation regulation, Transport, Ubl conjugation	RNA-bd_8, RRM_dom, RRM_RBM8
9987	ENSG00000152795	HNRNPDL, HNRNP, HNRPDL, JKTBP, JKTBP2, LGMD1G, laAUF1	heterogeneous nuclear ribonucleoprotein D like	O14979	yes	no	yes	no	Acetylation, Activator, Alternative splicing, Complete proteome, Cytoplasm, Direct protein sequencing, Disease mutation, DNA-binding, Limb-girdle muscular dystrophy, Methylation, Nucleus, Phosphoprotein, Reference proteome, Repeat, Repressor, RNA-binding, Transcription, Transcription regulation	hnRPDL_RRM1, RRM_dom
9991	ENSG00000119314	PTBP3, ROD1	polypyrimidine tract binding protein 3	O95758	yes	no	yes	no	Acetylation, Alternative splicing, Complete proteome, Differentiation, Erythrocyte maturation, mRNA processing, mRNA splicing, Phosphoprotein, Reference proteome, Repeat, Repressor, RNA-binding	HnRNP-L/PTB, PTBP1/2/3_RRM2, PTBP3_RRM4, ROD1_RRM1, RRM_dom
10409	ENSG00000176788	BASP1, CAP-23, CAP23, NAP-22, NAP22	brain abundant membrane attached signal protein 1	P80723	no	no	yes	no	Alternative splicing, Cell membrane, Cell projection, Complete proteome, Direct protein sequencing, Isopeptide bond, Lipoprotein, Membrane, Myristate, Phosphoprotein, Polymorphism, Reference proteome, Ubl conjugation	BASP1
10539	ENSG00000108010	GLRX3, GLRX4, GRX3, GRX4, PICOT, TXNL2, TXNL3	glutaredoxin 3	O76003	no	no	yes	no	3D-structure, Acetylation, Complete proteome, Cytoplasm, Direct protein sequencing, Iron, Iron-sulfur, Metal-binding, Phosphoprotein, Polymorphism, Reference proteome, Repeat	Glutaredoxin, GRX_PICOT-like, Monothiol_GRX-rel, Thioredoxin_domain, Thioredoxin-like_fold
10813	ENSG00000156697	UTP14A, NYCO16, SDCCAG16, dJ537K23.3	UTP14A small subunit processome component	Q9BVJ6	no	no	yes	no	Alternative splicing, Citrullination, Coiled coil, Complete proteome, Isopeptide bond, Nucleus, Phosphoprotein, Polymorphism, Reference proteome, Ribosome biogenesis, Ubl conjugation	SSU_processome_Utp14
10988	ENSG00000111142	METAP2, MAP2, MNPEP, p67eIF2	methionyl aminopeptidase 2	P50579	no	no	yes	no	3D-structure, Acetylation, Alternative splicing, Aminopeptidase, Complete proteome, Cytoplasm, Direct protein sequencing, Glycoprotein, Hydrolase, Metal-binding, Phosphoprotein, Protease, Reference proteome	Pept_M24, Pept_M24_MAP, Pept_M24A_MAP2, Pept_M24A_MAP2_BS, WHTH_DNA-bd_dom
11231	ENSG00000025796	SEC63, DNAJC23, ERdj2, PCLD2, PRO2507, SEC63L	SEC63 homolog, protein translocation regulator	Q9UGP8	no	no	yes	no	Chaperone, Coiled coil, Complete proteome, Disease mutation, Endoplasmic reticulum, Membrane, Phosphoprotein, Polymorphism, Protein transport, Reference proteome, Repeat, Transmembrane, Transmembrane helix, Transport	C2_dom, DnaJ_domain, Ig_E-set, Sec63, Sec63-dom
117159	ENSG00000161634	DCD, AIDD, DCD-1, DSEP, HCAP, PIF	dermcidin	P81605	no	no	yes	no	3D-structure, Acetylation, Alternative splicing, Antibiotic, Antimicrobial, Complete proteome, Direct protein sequencing, Fungicide, Hydrolase, Manganese, Protease, Reference proteome, Secreted, Signal	Dermcidin
174	ENSG00000081051	AFP, AFPD, FETA, HPAFP	alpha fetoprotein	P02771	no	no	yes	no	3D-structure, Complete proteome, Copper, Direct protein sequencing, Disulfide bond, Glycoprotein, Metal-binding, Nickel, Phosphoprotein, Polymorphism, Reference proteome, Repeat, Secreted, Signal, Sulfation	ALB/AFP/VDB, Serum_albumin_CS, Serum_albumin_N, Serum_albumin-like, Serum_albumin/AFP/Afamin
1854	ENSG00000128951	DUT, dUTPase	deoxyuridine triphosphatase	P33316	no	no	yes	no	3D-structure, Alternative splicing, Complete proteome, Direct protein sequencing, Hydrolase, Magnesium, Mitochondrion, Nucleotide metabolism, Nucleus, Phosphoprotein, Polymorphism, Reference proteome, Transit peptide	dUTPase_1, dUTPase_trimeric, dUTPase-like
1915	ENSG00000156508	EEF1A1, CCS-3, CCS3, EE1A1, EEF-1, EEF1A, EF-Tu, EF1A, GRAF-1EF, HNGC:16303, LENG7, PTI1, eEF1A-1	eukaryotic translation elongation factor 1 alpha 1	P68104	no	no	yes	no	3D-structure, Acetylation, Alternative splicing, Cell membrane, Complete proteome, Cytoplasm, Direct protein sequencing, Elongation factor, GTP-binding, Membrane, Methylation, Nucleotide-binding, Nucleus, Phosphoprotein, Protein biosynthesis, Reference proteome, Transcription, Transcription regulation, Ubl conjugation	EFTu-like_2, G_TR_CS, P-loop_NTPase, TF_GTP-bd_dom, Transl_B-barrel, Transl_elong_EF1A_euk/arc, Transl_elong_EF1A/Init_IF2_C, Transl_elong_EFTu/EF1A_C
1939	ENSG00000143486	EIF2D, HCA56, LGTN	eukaryotic translation initiation factor 2D	P41214	no	no	yes	no	Acetylation, Alternative splicing, Complete proteome, Cytoplasm, Initiation factor, Phosphoprotein, Polymorphism, Protein biosynthesis, Reference proteome	PUA, PUA-like_domain, SUI1, SWIB_MDM2_domain
2197	ENSG00000149806	FAU, FAU1, Fub1, Fubi, MNSFbeta, RPS30, S30, asr1	FAU, ubiquitin like and ribosomal protein S30 fusion	P35544	no	no	yes	no	3D-structure, Complete proteome, Polymorphism, Reference proteome	Ubiquitin, Ubiquitin_CS, Ubiquitin_dom, Ubiquitin-rel_dom
22794	ENSG00000108349	CASC3, BTZ, MLN51	cancer susceptibility 3	O15234	no	no	yes	no	3D-structure, ADP-ribosylation, Coiled coil, Complete proteome, Cytoplasm, mRNA processing, mRNA splicing, mRNA transport, Nonsense-mediated mRNA decay, Nucleus, Phosphoprotein, Reference proteome, RNA-binding, Stress response, Translation regulation, Transport, Ubl conjugation	Btz_dom, CASC3
23196	ENSG00000048828	FAM120A, C9orf10, HBVPTPAP, OSSA	family with sequence similarity 120A	Q9NZB2	no	no	yes	no	Acetylation, Alternative splicing, Cell membrane, Complete proteome, Cytoplasm, Membrane, Methylation, Phosphoprotein, Polymorphism, Reference proteome, RNA-binding, Tumor suppressor	Coact_PPARg, Coact_PPARg-like_1, PIN_domain-like
23215	ENSG00000117523	PRRC2C, BAT2-iso, BAT2D1, BAT2L2, XTP2	proline rich coiled-coil 2C	Q9Y520	no	no	yes	no	Acetylation, Alternative splicing, Coiled coil, Complete proteome, Direct protein sequencing, Isopeptide bond, Methylation, Phosphoprotein, Polymorphism, Reference proteome, Ubl conjugation	BAT2_N, PRRC2
23246	ENSG00000261236	BOP1	block of proliferation 1	Q14137	no	no	yes	no	Alternative splicing, Complete proteome, Nucleus, Phosphoprotein, Reference proteome, Repeat, Ribosome biogenesis, rRNA processing, WD repeat	BOP1_N_dom, BOP1/Erb1, WD40_repeat, WD40_repeat_CS, WD40_repeat_dom, WD40/YVTN_repeat-like_dom
23481	ENSG00000100029	PES1, PES	pescadillo ribosomal biogenesis factor 1	O00541	no	no	yes	no	3D-structure, Acetylation, Alternative splicing, Chromosome, Complete proteome, Isopeptide bond, Nucleus, Polymorphism, Reference proteome, Ribosome biogenesis, rRNA processing, Ubl conjugation	BRCT_dom, PES
23644	ENSG00000038358	EDC4, GE1, Ge-1, HEDL5, HEDLS, RCD-8, RCD8	enhancer of mRNA decapping 4	Q6P2E9	no	no	yes	no	Acetylation, Alternative splicing, Coiled coil, Complete proteome, Cytoplasm, Nucleus, Phosphoprotein, Reference proteome, Repeat, WD repeat	EDC4_WD40, WD40_repeat, WD40_repeat_dom, WD40/YVTN_repeat-like_dom
25962	ENSG00000164944	KIAA1429, MSTP054, fSAP121	KIAA1429	Q69YN4	no	no	yes	no	Acetylation, Alternative splicing, Complete proteome, Direct protein sequencing, Methylation, mRNA processing, mRNA splicing, Nucleus, Phosphoprotein, Polymorphism, Reference proteome	ARM-like, ARM-type_fold, VIR_N, Virilizer
26097	ENSG00000160679	CHTOP, C10orf77, C1orf77, FL-SRAG, FOP, SRAG, SRAG-3, SRAG-5, pp7704	chromatin target of PRMT1	Q9Y3Y2	no	no	yes	no	Acetylation, Alternative splicing, Complete proteome, Methylation, mRNA transport, Nucleus, Phosphoprotein, Reference proteome, RNA-binding, Transcription, Transcription regulation, Transport	FoP_C
26354	ENSG00000163938	GNL3, C77032, E2IG3, NNP47, NS	G protein nucleolar 3	Q9BVP2	no	no	yes	no	Acetylation, Alternative splicing, Coiled coil, Complete proteome, GTP-binding, Isopeptide bond, Nucleotide-binding, Nucleus, Phosphoprotein, Polymorphism, Reference proteome, Ubl conjugation	G_CP_dom, Gnl3_N_dom, GTP_binding_domain, GTP-bd_ortho_bundle, P-loop_NTPase
27043	ENSG00000141456	PELP1, MNAR, P160	proline, glutamate and leucine rich protein 1	Q8IZL8	no	no	yes	no	Acetylation, Activator, Complete proteome, Cytoplasm, Nucleus, Phosphoprotein, Polymorphism, Reference proteome, Repeat, Repressor, Transcription	ARM-like, ARM-type_fold, PELP1, RIX1_N, Uncharacterised_NUC202
27340	ENSG00000120800	UTP20, 1A6/DRIM, DRIM	UTP20, small subunit processome component	O75691	no	no	yes	no	Coiled coil, Complete proteome, Nucleus, Phosphoprotein, Polymorphism, Reference proteome, Repeat, rRNA processing	ARM-like, ARM-type_fold, DRIM
27350	ENSG00000244509	APOBEC3C, A3C, APOBEC1L, ARDC2, ARDC4, ARP5, PBI, bK150C2.3	apolipoprotein B mRNA editing enzyme catalytic subunit 3C	Q9NRW3	no	no	yes	no	3D-structure, Antiviral defense, Complete proteome, Cytoplasm, Host-virus interaction, Hydrolase, Immunity, Innate immunity, Metal-binding, Nucleus, Reference proteome, Zinc	APOBEC_N, APOBEC/CMP_deaminase_Zn-bd, CMP_dCMP_dom, Cytidine_deaminase-like
2804	ENSG00000173230	GOLGB1, GCP, GCP372, GOLIM1	golgin B1	Q14789	no	no	yes	no	Acetylation, Alternative splicing, Coiled coil, Complete proteome, Disulfide bond, Golgi apparatus, Membrane, Phosphoprotein, Polymorphism, Reference proteome, Transmembrane, Transmembrane helix	GOLGB1, Leu_zip_homeo
284119	ENSG00000177469	CAVIN1, CAVIN, CGL4, FKSG13, PTRF, cavin-1	caveolae associated protein 1	Q6NZI2	no	no	yes	no	Acetylation, Alternative splicing, Cell membrane, Coiled coil, Complete proteome, Congenital generalized lipodystrophy, Cytoplasm, Diabetes mellitus, Direct protein sequencing, Endoplasmic reticulum, Isopeptide bond, Membrane, Microsome, Mitochondrion, Nucleus, Phosphoprotein, Polymorphism, Reference proteome, Repeat, RNA-binding, rRNA-binding, Transcription, Transcription regulation, Transcripti…	Cavin_fam, PTRF
2896	ENSG00000030582	GRN, CLN11, GEP, GP88, PCDGF, PEPI, PGRN	granulin precursor	P28799	no	no	yes	no	3D-structure, Alternative splicing, Complete proteome, Cytokine, Direct protein sequencing, Disulfide bond, Glycoprotein, Neurodegeneration, Neuronal ceroid lipofuscinosis, Polymorphism, Reference proteome, Repeat, Secreted, Signal	Granulin
2961	ENSG00000197265	GTF2E2, FE, TF2E2, TFIIE-B, TTD6	general transcription factor IIE subunit 2	P29084	no	no	yes	no	3D-structure, Acetylation, Complete proteome, Direct protein sequencing, Disease mutation, DNA-binding, Nucleus, Phosphoprotein, Polymorphism, Reference proteome, Transcription, Transcription regulation	TFIIE_bsu_DNA-bd, TFIIE-bsu, WHTH_DNA-bd_dom
29889	ENSG00000134697	GNL2, HUMAUANTIG, NGP1, Ngp-1, Nog2, Nug2	G protein nucleolar 2	Q13823	no	no	yes	no	Acetylation, Complete proteome, GTP-binding, Nucleotide-binding, Nucleus, Phosphoprotein, Polymorphism, Reference proteome, Ribosome biogenesis	G_CP_dom, GTP_binding_domain, GTP-bd_ortho_bundle, NOG2, NOG2_N_dom, P-loop_NTPase
29997	ENSG00000105373	NOP53, GLTSCR2, PICT-1, PICT1	NOP53 ribosome biogenesis factor	Q9NZM5	no	no	yes	no	Acetylation, Complete proteome, Nucleus, Phosphoprotein, Polymorphism, Reference proteome, Ribosome biogenesis	Nop53/GLTSCR2
3006	ENSG00000187837	HIST1H1C, H1.2, H1C, H1F2, H1s-1	histone cluster 1 H1 family member c	P16403	no	no	yes	no	Acetylation, ADP-ribosylation, Chromosome, Citrullination, Complete proteome, Direct protein sequencing, DNA-binding, Methylation, Nucleus, Phosphoprotein, Polymorphism, Reference proteome	Histone_H1/H5_H15, Histone_H5, WHTH_DNA-bd_dom
3068	ENSG00000143321	HDGF, HMG1L2	heparin binding growth factor	P51858	no	no	yes	no	3D-structure, Acetylation, Alternative splicing, Complete proteome, Cytoplasm, Direct protein sequencing, DNA-binding, Growth factor, Heparin-binding, Isopeptide bond, Nucleotide-binding, Nucleus, Phosphoprotein, Polymorphism, Reference proteome, Repressor, Transcription, Transcription regulation, Ubl conjugation	PWWP_dom
3151	ENSG00000198830	HMGN2, HMG17	high mobility group nucleosomal binding domain 2	P05204	no	no	yes	no	Acetylation, ADP-ribosylation, Complete proteome, Cytoplasm, Direct protein sequencing, DNA-binding, Isopeptide bond, Nucleus, Phosphoprotein, Polymorphism, Reference proteome, Ubl conjugation	HMGN_fam
327	ENSG00000164062	APEH, AARE, ACPH, APH, D3F15S2, D3S48E, DNF15S2, OPH	acylaminoacyl-peptide hydrolase	P13798	no	no	yes	no	Acetylation, Complete proteome, Cytoplasm, Direct protein sequencing, Hydrolase, Phosphoprotein, Polymorphism, Reference proteome	AB_hydrolase, Pept_S9_AS, Peptidase_S9
372	ENSG00000095139	ARCN1, COPD, SRMMD	archain 1	P48444	no	no	yes	no	Acetylation, Alternative splicing, Complete proteome, Cytoplasm, Cytoplasmic vesicle, Dwarfism, ER-Golgi transport, Golgi apparatus, Membrane, Phosphoprotein, Polymorphism, Protein transport, Reference proteome, Transport	AP_mu_sigma_su, Coatomer_dsu, Longin-like_dom, MHD
38	ENSG00000075239	ACAT1, ACAT, MAT, T2, THIL	acetyl-CoA acetyltransferase 1	P24752	no	no	yes	no	3D-structure, Acetylation, Acyltransferase, Alternative splicing, Complete proteome, Direct protein sequencing, Disease mutation, Metal-binding, Mitochondrion, Polymorphism, Potassium, Reference proteome, Transferase, Transit peptide	Thiolase, Thiolase_acyl_enz_int_AS, Thiolase_AS, Thiolase_C, Thiolase_CS, Thiolase_N, Thiolase-like
3930	ENSG00000143815	LBR, DHCR14B, LMN2R, PHA, TDRD18	lamin B receptor	Q14739	no	no	yes	no	3D-structure, Acetylation, Complete proteome, Disease mutation, DNA-binding, Membrane, Nucleus, Phosphoprotein, Polymorphism, Receptor, Reference proteome, Transmembrane, Transmembrane helix	Ergosterol_biosynth_ERG4_ERG24, Lamin-B_rcpt_of_tudor, Sterol_reductase_CS, Tudor
4076	ENSG00000135387	CAPRIN1, GPIAP1, GPIP137, GRIP137, M11S1, RNG105, p137GPI	cell cycle associated protein 1	Q14444	no	no	yes	no	3D-structure, Acetylation, Alternative splicing, Cell projection, Coiled coil, Complete proteome, Cytoplasm, Differentiation, Direct protein sequencing, Glycoprotein, Methylation, Phosphoprotein, Polymorphism, Protein synthesis inhibitor, Reference proteome, RNA-binding	Caprin, Caprin-1_C
4143	ENSG00000151224	MAT1A, MAT, MATA1, SAMS, SAMS1	methionine adenosyltransferase 1A	Q00266	no	no	yes	no	3D-structure, ATP-binding, Complete proteome, Disease mutation, Disulfide bond, Magnesium, Metal-binding, Nucleotide-binding, One-carbon metabolism, Polymorphism, Potassium, Reference proteome, S-nitrosylation, Transferase	ADOMET_SYNTHASE_CS, S-AdoMet_synt_C, S-AdoMet_synt_central, S-AdoMet_synt_N, S-AdoMet_synthetase, S-AdoMet_synthetase_sfam
4144	ENSG00000168906	MAT2A, MATA2, MATII, SAMS2	methionine adenosyltransferase 2A	P31153	no	no	yes	no	3D-structure, Acetylation, Alternative splicing, ATP-binding, Complete proteome, Magnesium, Metal-binding, Nucleotide-binding, One-carbon metabolism, Phosphoprotein, Potassium, Reference proteome, Transferase	ADOMET_SYNTHASE_CS, S-AdoMet_synt_C, S-AdoMet_synt_central, S-AdoMet_synt_N, S-AdoMet_synthetase, S-AdoMet_synthetase_sfam
4676	ENSG00000205531, ENSG00000273562	NAP1L4, NAP1L4b, NAP2, NAP2L, hNAP2	nucleosome assembly protein 1 like 4	Q99733	no	no	yes	no	Acetylation, Alternative splicing, Chaperone, Complete proteome, Cytoplasm, Nucleus, Phosphoprotein, Reference proteome	NAP_family
48	ENSG00000122729	ACO1, ACONS, HEL60, IREB1, IREBP, IREBP1, IRP1	aconitase 1	P21399	no	no	yes	no	3D-structure, 4Fe-4S, Complete proteome, Cytoplasm, Direct protein sequencing, Iron, Iron-sulfur, Lyase, Metal-binding, Phosphoprotein, Polymorphism, Reference proteome, RNA-binding, Tricarboxylic acid cycle	Acnase/IPM_dHydase_lsu_aba_1/3, Acoase/IPM_deHydtase_lsu_aba, Aconitase_4Fe-4S_BS, Aconitase/3IPM_dehydase_swvl, Aconitase/IPMdHydase_lsu_aba_2, Aconitase/IRP2, AconitaseA/IPMdHydase_ssu_swvl, IRE-BP1
488	ENSG00000174437	ATP2A2, ATP2B, DAR, DD, SERCA2	ATPase sarcoplasmic/endoplasmic reticulum Ca2+ transporting 2	P16615	no	no	yes	no	Alternative splicing, ATP-binding, Calcium, Calcium transport, Complete proteome, Disease mutation, Endoplasmic reticulum, Epilepsy, Hydrolase, Ion transport, Magnesium, Membrane, Metal-binding, Nitration, Nucleotide-binding, Phosphoprotein, Reference proteome, Sarcoplasmic reticulum, Transmembrane, Transmembrane helix, Transport	ATPase_P-typ_cation-transptr_C, ATPase_P-typ_cation-transptr_N, ATPase_P-typ_cyto_domN, ATPase_P-typ_P_site, ATPase_P-typ_TM_dom, ATPase_P-typ_transduc_dom_A, HAD-like_dom, P_typ_ATPase, P-type_ATPase_IIA, SERCA2
4969	ENSG00000106809	OGN, OG, OIF, SLRR3A	osteoglycin	P20774	no	no	yes	no	Complete proteome, Direct protein sequencing, Disulfide bond, Extracellular matrix, Glycoprotein, Growth factor, Leucine-rich repeat, Reference proteome, Repeat, Secreted, Signal	L_dom-like, Leu-rich_rpt, Leu-rich_rpt_typical-subtyp, Mimecan
498	ENSG00000152234	ATP5A1, ATP5A, ATP5AL2, ATPM, COXPD22, HEL-S-123m, MC5DN4, MOM2, OMR, ORM, hATP1	ATP synthase, H+ transporting, mitochondrial F1 complex, alpha subunit 1, cardiac muscle	P25705	no	no	yes	no	Acetylation, Alternative splicing, ATP synthesis, ATP-binding, Cell membrane, CF(1), Complete proteome, Direct protein sequencing, Disease mutation, Glycoprotein, Hydrogen ion transport, Ion transport, Membrane, Methylation, Mitochondrion, Mitochondrion inner membrane, Nucleotide-binding, Phosphoprotein, Polymorphism, Primary mitochondrial disease, Pyrrolidone carboxylic acid, Reference proteome,…	ATP_synth_asu_C, ATP_synth_asu-like, ATP_synth_F1_a, ATP_synth_F1_asu, ATPase_a/bsu_AS, ATPase_F1/V1/A1_a/bsu_N, ATPase_F1/V1/A1_a/bsu_nucl-bd, P-loop_NTPase
51191	ENSG00000138646	HERC5, CEB1, CEBP1	HECT and RLD domain containing E3 ubiquitin protein ligase 5	Q9UII4	no	no	yes	no	Antiviral defense, Complete proteome, Cytoplasm, Immunity, Innate immunity, Polymorphism, Reference proteome, Repeat, Transferase, Ubl conjugation, Ubl conjugation pathway	HECT_dom, RCC1/BLIP-II, Reg_chr_condens
51292	ENSG00000100938	GMPR2, GMPR 2	guanosine monophosphate reductase 2	H0YNJ6	no	no	yes	no	Complete proteome, Metal-binding, NAD, NADP, Oxidoreductase, Potassium, Proteomics identification, Purine metabolism, Reference proteome	Aldolase_TIM, GMPR, IMP_DH, IMP_DH_GMPRt, IMP_DH/GMP_Rdtase_CS
51340	ENSG00000101343	CRNKL1, CLF, CRN, Clf1, HCRN, MSTP021, SYF3	crooked neck pre-mRNA splicing factor 1	Q9BZJ0	no	no	yes	no	3D-structure, Acetylation, Alternative splicing, Complete proteome, Cytoplasm, mRNA processing, mRNA splicing, Nucleus, Phosphoprotein, Polymorphism, Reference proteome, Repeat, Spliceosome	HAT, TPR-contain_dom, TPR-like_helical_dom
51406	ENSG00000225921	NOL7, C6orf90, PQBP3, RARG-1, dJ223E5.2	nucleolar protein 7	Q9UMY1	no	no	yes	no	Alternative splicing, Coiled coil, Complete proteome, Nucleus, Phosphoprotein, Reference proteome	NOL7_C
51523	ENSG00000171604	CXXC5, CF5, HSPC195, RINF, WID	CXXC finger protein 5	Q7LFL8	no	no	yes	no	Alternative splicing, Complete proteome, Cytoplasm, Metal-binding, Nucleus, Phosphoprotein, Reference proteome, Repressor, Transcription, Zinc, Zinc-finger	Znf_CXXC
51535	ENSG00000134283	PPHLN1, CR, HSPC206, HSPC232	periphilin 1	Q8NEY8	no	no	yes	no	Acetylation, Alternative splicing, Chromosome, Complete proteome, Cytoplasm, Isopeptide bond, Keratinization, Nucleus, Phosphoprotein, Polymorphism, Reference proteome, Repressor, Transcription, Transcription regulation, Ubl conjugation	Pphln1
51637	ENSG00000087302	C14orf166, CGI-99, CGI99, CLE, CLE7, LCRP369, RLLM1, hCLE1	chromosome 14 open reading frame 166	Q9Y224	no	no	yes	no	Acetylation, Complete proteome, Cytoplasm, Cytoskeleton, Host-virus interaction, Nucleus, Reference proteome, RNA-binding, Transcription, Transcription regulation	UPF0568
51747	ENSG00000108848	LUC7L3, CRA, CREAP-1, CROP, LUC7A, OA48-18, hLuc7A	LUC7 like 3 pre-mRNA splicing factor	O95232	no	no	yes	no	Acetylation, Alternative splicing, Coiled coil, Complete proteome, DNA-binding, Isopeptide bond, mRNA processing, mRNA splicing, Nucleus, Phosphoprotein, Reference proteome, Ubl conjugation	Luc7-rel
54433	ENSG00000109534	GAR1, NOLA1	GAR1 ribonucleoprotein	Q9NY12	no	no	yes	no	Alternative splicing, Complete proteome, Nucleus, Reference proteome, Repeat, Ribonucleoprotein, Ribosome biogenesis, RNA-binding, rRNA processing	H/ACA_rnp_Gar1, H/ACA_rnp_Gar1/Naf1, Transl_B-barrel
56342	ENSG00000130810	PPAN, BXDC3, SSF, SSF-1, SSF1, SSF2	peter pan homolog (Drosophila)	Q9NQ55	no	no	yes	no	Acetylation, Alternative splicing, Complete proteome, Nucleus, Phosphoprotein, Polymorphism, Reference proteome	Brix
57535	ENSG00000116299	KIAA1324, EIG121	KIAA1324	Q6UXG2	no	no	yes	no	Alternative splicing, Autophagy, Cell membrane, Complete proteome, Disulfide bond, Endosome, Glycoprotein, Golgi apparatus, Lysosome, Membrane, Polymorphism, Reference proteome, Signal, Transmembrane, Transmembrane helix	Growth_fac_rcpt_, Man6P_isomerase_rcpt-bd_dom, Tyr-kin_ephrin_A/B_rcpt-like
57727	ENSG00000124160	NCOA5, CIA, bA465L10.6	nuclear receptor coactivator 5	Q9HCD5	no	no	yes	no	3D-structure, Acetylation, Activator, Complete proteome, Direct protein sequencing, Nucleus, Phosphoprotein, Polymorphism, Reference proteome, Repressor, Transcription, Transcription regulation	Anticodon-bd
5813	ENSG00000185129	PURA, MRD31, PUR-ALPHA, PUR1, PURALPHA	purine rich element binding protein A	Q00577	no	no	yes	no	Acetylation, Activator, Complete proteome, Disease mutation, DNA-binding, Mental retardation, Nucleus, Phosphoprotein, Reference proteome, Transcription, Transcription regulation	PUR-bd_fam, PURalpha
58477	ENSG00000144867	SRPRB, APMCF1	SRP receptor beta subunit	Q9Y5M8	no	no	yes	no	Complete proteome, Endoplasmic reticulum, GTP-binding, Membrane, Nucleotide-binding, Phosphoprotein, Polymorphism, Receptor, Reference proteome, Transmembrane, Transmembrane helix	P-loop_NTPase, Small_GTPase_ARF, SRP_receptor_beta_su
6046	ENSG00000204256, ENSG00000235307, ENSG00000234704, ENSG00000230678, ENSG00000234507, ENSG00000215077, ENSG00000236227	BRD2, BRD2-IT1, D6S113E, FSH, FSRG1, NAT, O27.1.1, RING3, RNF3	bromodomain containing 2	P25440	no	no	yes	no	3D-structure, Acetylation, Alternative splicing, Bromodomain, Chromatin regulator, Complete proteome, Nucleus, Phosphoprotein, Polymorphism, Reference proteome, Repeat, Transcription, Transcription regulation	Bromodomain, Bromodomain_CS, NET_dom
60528	ENSG00000006744	ELAC2, COXPD17, ELC2, HPC2	elaC ribonuclease Z 2	Q9BQ52	no	no	yes	no	Alternative splicing, Complete proteome, Disease mutation, Endonuclease, Hydrolase, Metal-binding, Mitochondrion, Nuclease, Nucleus, Phosphoprotein, Polymorphism, Primary mitochondrial disease, Proto-oncogene, Reference proteome, Transit peptide, tRNA processing, Zinc	Metallo-B-lactamas, tRNase_Z_dom
6100	ENSG00000164610	RP9, PAP-1, PAP1	retinitis pigmentosa 9 (autosomal dominant)	Q8TA86	no	no	yes	no	Complete proteome, Disease mutation, Metal-binding, Nucleus, Phosphoprotein, Polymorphism, Reference proteome, Retinitis pigmentosa, Zinc, Zinc-finger	L_dom-like, PAP-1
64215	ENSG00000136770	DNAJC1, DNAJL1, ERdj1, HTJ1, MTJ1	DnaJ heat shock protein family (Hsp40) member C1	Q96KC8	no	no	yes	no	3D-structure, Chaperone, Complete proteome, DNA-binding, Endoplasmic reticulum, Membrane, Microsome, Nucleus, Phosphoprotein, Reference proteome, Repeat, Signal, Transmembrane, Transmembrane helix	DnaJ_domain, DnaJ_domain_CS, Homeobox-like, SANT_dom, SANT/Myb
64434	ENSG00000146909	NOM1, C7orf3, PPP1R113, SGD1	nucleolar protein with MIF4G domain 1	Q5C9Z4	no	no	yes	no	Complete proteome, Nucleus, Phosphoprotein, Polymorphism, Reference proteome	ARM-type_fold, Initiation_fac_eIF4g_MI, MIF4G-like_typ-3
6767	ENSG00000100380	ST13, AAG2, FAM10A1, FAM10A4, HIP, HOP, HSPABP, HSPABP1, P48, PRO0786, SNC6	ST13, Hsp70 interacting protein	P50502	no	no	yes	no	3D-structure, Acetylation, Chaperone, Complete proteome, Cytoplasm, Direct protein sequencing, Phosphoprotein, Polymorphism, Reference proteome, Repeat, TPR repeat	Hip_N, STI1_HS-bd, TPR_repeat, TPR-contain_dom, TPR-like_helical_dom
6876	ENSG00000149591	TAGLN, SM22, SMCC, TAGLN1, WS3-10	transgelin	Q01995	no	no	yes	no	Acetylation, Actin-binding, Complete proteome, Cytoplasm, Methylation, Muscle protein, Phosphoprotein, Polymorphism, Reference proteome	Calponin_repeat, CH-domain, SM22_calponin, TAGLN
689	ENSG00000145741	BTF3, BETA-NAC, BTF3a, BTF3b, NACB	basic transcription factor 3	P20290	no	no	yes	no	3D-structure, Alternative splicing, Chaperone, Complete proteome, Cytoplasm, Methylation, Nucleus, Phosphoprotein, Protein transport, Reference proteome, Transcription, Transcription regulation, Transport	Nas_poly-pep-assoc_cplx_dom
6902	ENSG00000171530	TBCA	tubulin folding cofactor A	O75347	no	no	yes	no	3D-structure, Acetylation, Alternative splicing, Chaperone, Complete proteome, Cytoplasm, Cytoskeleton, Microtubule, Reference proteome	TBCA
6942	ENSG00000100207, ENSG00000280467, ENSG00000281897, ENSG00000283026, ENSG00000282892, ENSG00000283681, ENSG00000262024, ENSG00000276461	TCF20, AR1, SPBP, TCF-20	transcription factor 20	Q9UGU0	no	no	yes	no	Acetylation, Activator, Alternative splicing, Complete proteome, DNA-binding, Isopeptide bond, Metal-binding, Methylation, Nucleus, Phosphoprotein, Polymorphism, Reference proteome, Transcription, Transcription regulation, Ubl conjugation, Zinc, Zinc-finger	EPHD, Znf_PHD
705	ENSG00000112578	BYSL, BYSTIN	bystin like	Q13895	no	no	yes	no	Complete proteome, Cytoplasm, Methylation, Nucleus, Phosphoprotein, Polymorphism, Reference proteome, Ribosome biogenesis	Bystin
7165	ENSG00000101150	TPD52L2, D54, TPD54	tumor protein D52 like 2	O43399	no	no	yes	no	Acetylation, Alternative splicing, Coiled coil, Complete proteome, Phosphoprotein, Reference proteome	TPD52
7203	ENSG00000163468	CCT3, CCT-gamma, CCTG, PIG48, TCP-1-gamma, TRIC5	chaperonin containing TCP1 subunit 3	P49368	no	no	yes	no	Acetylation, Alternative splicing, ATP-binding, Chaperone, Complete proteome, Cytoplasm, Direct protein sequencing, Disulfide bond, Isopeptide bond, Nucleotide-binding, Phosphoprotein, Polymorphism, Reference proteome, Ubl conjugation	Chap_CCT_gamma, Chaperone_TCP-1, Chaperonin_TCP-1_CS, Cpn60/TCP-1, GroEL-like_apical_dom, GROEL-like_equatorial
728642	ENSG00000008128	CDK11A, CDC2L2, CDC2L3, CDK11-p110, CDK11-p46, CDK11-p58, PITSLRE, p58GTA	cyclin dependent kinase 11A	Q9UQ88	no	no	yes	no	Alternative initiation, Alternative splicing, Apoptosis, ATP-binding, Cell cycle, Complete proteome, Cytoplasm, Kinase, Nucleotide-binding, Nucleus, Phosphoprotein, Polymorphism, Reference proteome, Serine/threonine-protein kinase, Transferase	Kinase-like_dom, Prot_kinase_dom, Ser/Thr_kinase_AS
7295	ENSG00000136810	TXN, TRDX, TRX, TRX1	thioredoxin	P10599	no	no	yes	no	3D-structure, Acetylation, Activator, Alternative splicing, Complete proteome, Cytoplasm, Direct protein sequencing, Disulfide bond, Electron transport, Nucleus, Redox-active center, Reference proteome, S-nitrosylation, Secreted, Transcription, Transcription regulation, Transport, Ubl conjugation	Thioredoxin, Thioredoxin_CS, Thioredoxin_domain, Thioredoxin-like_fold
7873	ENSG00000145050	MANF, ARMET, ARP	mesencephalic astrocyte derived neurotrophic factor	P55145	no	no	yes	no	3D-structure, Complete proteome, Direct protein sequencing, Disulfide bond, Glycoprotein, Growth factor, Phosphoprotein, Reference proteome, Secreted, Sialic acid, Signal, Unfolded protein response	Armet_prot, SAP_dom
79753	ENSG00000163877	SNIP1, PML1, PMRED	Smad nuclear interacting protein 1	Q8TAD8	no	no	yes	no	Coiled coil, Complete proteome, Disease mutation, Epilepsy, Isopeptide bond, Nucleus, Phosphoprotein, Reference proteome, RNA-mediated gene silencing, Ubl conjugation	FHA_dom, SMAD_FHA_domain
8125	ENSG00000140350	ANP32A, C15orf1, HPPCn, I1PP2A, LANP, MAPM, PHAP1, PHAPI, PP32	acidic nuclear phosphoprotein 32 family member A	P39687	no	no	yes	no	3D-structure, Complete proteome, Cytoplasm, Direct protein sequencing, Endoplasmic reticulum, Leucine-rich repeat, Nucleus, Phosphoprotein, Reference proteome, Repeat, Repressor, Transcription, Transcription regulation	L_dom-like, Leu-rich_rpt, U2A'_phosphoprotein32A_C
81550	ENSG00000083544	TDRD3	tudor domain containing 3	Q9H7E2	no	no	yes	no	3D-structure, Alternative splicing, Chromatin regulator, Complete proteome, Cytoplasm, Nucleus, Phosphoprotein, Reference proteome	RMI1_N, Tudor, UBA, UBA-like
81887	ENSG00000001497	LAS1L, Las1-like, WTS, dJ475B7.2	LAS1 like, ribosome biogenesis factor	Q9Y4W2	no	no	yes	no	Alternative splicing, Complete proteome, Cytoplasm, Disease mutation, Mental retardation, Nucleus, Obesity, Phosphoprotein, Polymorphism, Reference proteome, rRNA processing	CRIB_dom, Las1
83743	ENSG00000105447	GRWD1, CDW4, GRWD, RRB1, WDR28	glutamate rich WD repeat containing 1	Q9BQ67	no	no	yes	no	Chromosome, Complete proteome, DNA replication, Nucleus, Phosphoprotein, Polymorphism, Reference proteome, Repeat, WD repeat	G-protein_beta_WD-40_rep, Histone-bd_RBBP4_N, WD40_repeat, WD40_repeat_CS, WD40_repeat_dom, WD40/YVTN_repeat-like_dom
84223	ENSG00000114473	IQCG, CFAP122, DRC9	IQ motif containing G	Q9H095	no	no	yes	no	3D-structure, Alternative splicing, Calmodulin-binding, Cell projection, Complete proteome, Cytoplasm, Cytoskeleton, Differentiation, Polymorphism, Reference proteome, Spermatogenesis	IQ_motif_EF-hand-BS
84324	ENSG00000205323	SARNP, CIP29, HCC1, HSPC316, THO1	SAP domain containing ribonucleoprotein	P82979	no	no	yes	no	3D-structure, Acetylation, Complete proteome, Direct protein sequencing, DNA-binding, mRNA transport, Nucleus, Phosphoprotein, Reference proteome, RNA-binding, Transcription, Transcription regulation, Translation regulation, Transport	SAP_dom
8672	ENSG00000075151	EIF4G3, eIF-4G 3, eIF4G 3, eIF4GII	eukaryotic translation initiation factor 4 gamma 3	O43432	no	no	yes	no	3D-structure, Alternative splicing, Coiled coil, Complete proteome, Host-virus interaction, Initiation factor, Phosphoprotein, Polymorphism, Protein biosynthesis, Reference proteome, Repeat, RNA-binding, Translation regulation	ARM-type_fold, Initiation_fac_eIF4g_MI, MIF4G-like_typ-3, W2_domain
8894	ENSG00000125977	EIF2S2, EIF2, EIF2B, EIF2beta, PPP1R67, eIF-2-beta	eukaryotic translation initiation factor 2 subunit beta	P20042	no	no	yes	no	Acetylation, Complete proteome, Initiation factor, Metal-binding, Phosphoprotein, Polymorphism, Protein biosynthesis, Reference proteome, Zinc, Zinc-finger	Transl_init_fac_IF2/IF5, Transl_init_fac_IF2/IF5_N, Transl_init_fac_IF2/IF5_Zn-bd
91582	ENSG00000187051	RPS19BP1, AROS, S19BP	ribosomal protein S19 binding protein 1	Q86WX3	no	no	yes	no	Citrullination, Complete proteome, Nucleus, Phosphoprotein, Polymorphism, Reference proteome	AROS
9277	ENSG00000227057, ENSG00000206284, ENSG00000204221, ENSG00000236222, ENSG00000226916	WDR46, BING4, C6orf11, FP221, UTP7	WD repeat domain 46	O15213	no	no	yes	no	Complete proteome, Nucleus, Phosphoprotein, Polymorphism, Reference proteome, Repeat, WD repeat	BING4_C_dom, WD40_repeat, WD40_repeat_dom, WD40/YVTN_repeat-like_dom
9567	ENSG00000100226	GTPBP1, GP-1, GP1, HSPC018	GTP binding protein 1	O00178	no	no	yes	no	Complete proteome, Cytoplasm, GTP-binding, Nucleotide-binding, Phosphoprotein, Polymorphism, Reference proteome	P-loop_NTPase, TF_GTP-bd_dom, Transl_B-barrel, Transl_elong_EF1A/Init_IF2_C
9790	ENSG00000165733	BMS1, ACC, BMS1L	BMS1, ribosome biogenesis factor	Q14692	no	no	yes	no	ATP-binding, Complete proteome, Disease mutation, Ectodermal dysplasia, Isopeptide bond, Nucleotide-binding, Nucleus, Phosphoprotein, Polymorphism, Reference proteome, Ribosome biogenesis, Ubl conjugation	AARP2CN, BMS1_TSR1_C, G_Bms1/Tsr1_dom, P-loop_NTPase
10146	ENSG00000145907	G3BP1, G3BP, HDH-VIII	G3BP stress granule assembly factor 1	Q13283	yes	no	no	yes	3D-structure, Acetylation, Alternative splicing, ATP-binding, Cell membrane, Complete proteome, Cytoplasm, Direct protein sequencing, DNA-binding, Endonuclease, Helicase, Hydrolase, Membrane, Methylation, Nuclease, Nucleotide-binding, Nucleus, Phosphoprotein, Reference proteome, RNA-binding, Transport	G3BP1, G3BP1_RRM, NTF2, NTF2-like_dom, Nuclear_transport_factor_2_euk, RRM_dom
10270	ENSG00000105127	AKAP8, AKAP 95, AKAP-8, AKAP-95, AKAP95	A-kinase anchoring protein 8	O43823	yes	no	no	yes	Complete proteome, Cytoplasm, DNA-binding, Immunity, Innate immunity, Metal-binding, Methylation, Nucleus, Phosphoprotein, Polymorphism, Protein transport, Reference proteome, Repeat, Transcription, Transcription regulation, Transport, Zinc, Zinc-finger	AKAP95, ZF_C2H2_AKAP95
103	ENSG00000160710	ADAR, ADAR1, AGS6, DRADA, DSH, DSRAD, G1P1, IFI-4, IFI4, K88DSRBP, P136	adenosine deaminase, RNA specific	P55265	yes	no	no	yes	3D-structure, Aicardi-Goutieres syndrome, Alternative promoter usage, Alternative splicing, Antiviral defense, Complete proteome, Cytoplasm, Direct protein sequencing, Disease mutation, DNA-binding, Hydrolase, Immunity, Innate immunity, Isopeptide bond, Metal-binding, Methylation, mRNA processing, Nucleus, Phosphoprotein, Polymorphism, Reference proteome, Repeat, RNA-binding, RNA-mediated gene si…	A_deamin, dsRBD_dom, dsRNA_A_deaminase, WHTH_DNA-bd_dom
104	ENSG00000197381	ADARB1, ADAR2, DRABA2, DRADA2, RED1	adenosine deaminase, RNA specific B1	P78563	yes	no	no	yes	3D-structure, Alternative promoter usage, Alternative splicing, Antiviral defense, Complete proteome, Hydrolase, Immunity, Innate immunity, Metal-binding, mRNA processing, Nucleus, Phosphoprotein, Polymorphism, Reference proteome, Repeat, RNA-binding, Zinc	A_deamin, dsRBD_dom, IL1/FGF
10432	ENSG00000239306	RBM14, COAA, PSP2, SIP, SYTIP1, TMEM137	RNA binding motif protein 14	Q96PK6	yes	no	no	yes	3D-structure, Acetylation, Alternative splicing, Complete proteome, Cytoplasm, Isopeptide bond, Nucleus, Phosphoprotein, Reference proteome, Repeat, Repressor, RNA-binding, Transcription, Transcription regulation, Ubl conjugation	RBM14_RRM1, RBM14_RRM2, RRM_dom
10521	ENSG00000100201	DDX17, P72, RH70	DEAD-box helicase 17	Q92841	yes	no	no	yes	Acetylation, Alternative initiation, Alternative splicing, Antiviral defense, ATP-binding, Complete proteome, Cytoplasm, Direct protein sequencing, Helicase, Hydrolase, Immunity, Isopeptide bond, Methylation, mRNA processing, mRNA splicing, Nucleotide-binding, Nucleus, Phosphoprotein, Reference proteome, RNA-binding, RNA-mediated gene silencing, rRNA processing, Transcription, Transcription regul…	DEAD/DEAH_box_helicase_dom, Helicase_ATP-bd, Helicase_C, P-loop_NTPase, RNA_helicase_DEAD_Q_motif, RNA-helicase_DEAD-box_CS
10657	ENSG00000121774	KHDRBS1, Sam68, p62, p68	KH RNA binding domain containing, signal transduction associated 1	Q07666	yes	no	no	yes	3D-structure, Acetylation, Alternative splicing, Cell cycle, Complete proteome, Direct protein sequencing, Isopeptide bond, Membrane, Methylation, mRNA processing, Nucleus, Phosphoprotein, Reference proteome, RNA-binding, SH3-binding, Transcription, Transcription regulation, Ubl conjugation	KH_dom, KH_dom_type_1, Qua1_dom, Sam68-YY
10884	ENSG00000112996	MRPS30, MRP-S30, PAP, PDCD9, S30mt	mitochondrial ribosomal protein S30	Q9NP92	yes	no	no	yes	3D-structure, Complete proteome, Mitochondrion, Polymorphism, Reference proteome, Ribonucleoprotein, Ribosomal protein	Ribosomal_L37/S30
10921	ENSG00000205937	RNPS1, E5.1	RNA binding protein with serine rich domain 1	Q15287	yes	no	no	yes	3D-structure, Acetylation, Alternative splicing, Complete proteome, Cytoplasm, mRNA processing, mRNA splicing, Nonsense-mediated mRNA decay, Nucleus, Phosphoprotein, Reference proteome, RNA-binding	RNPS1_RRM, RRM_dom
10949	ENSG00000177733	HNRNPA0, HNRPA0	heterogeneous nuclear ribonucleoprotein A0	Q13151	yes	no	no	yes	Acetylation, Complete proteome, Direct protein sequencing, Isopeptide bond, Methylation, Nucleus, Phosphoprotein, Reference proteome, Repeat, Ribonucleoprotein, RNA-binding, Ubl conjugation	hnRNPA0_RRM1, RRM_dom
10973	ENSG00000112249	ASCC3, ASC1p200, HELIC1, RNAH	activating signal cointegrator 1 complex subunit 3	Q8N3C0	yes	no	no	yes	Acetylation, Alternative splicing, ATP-binding, Coiled coil, Complete proteome, Direct protein sequencing, DNA damage, DNA repair, Helicase, Hydrolase, Nucleotide-binding, Nucleus, Phosphoprotein, Polymorphism, Reference proteome, Repeat, Transcription, Transcription regulation	AAA+_ATPase, C2_dom, DEAD/DEAH_box_helicase_dom, Helicase_ATP-bd, Helicase_C, Ig_E-set, P-loop_NTPase, Sec63-dom, WHTH_DNA-bd_dom
1107	ENSG00000170004	CHD3, Mi-2a, Mi2-ALPHA, ZFH	chromodomain helicase DNA binding protein 3	Q12873	yes	no	no	yes	Alternative splicing, ATP-binding, Chromatin regulator, Complete proteome, Cytoplasm, Cytoskeleton, DNA-binding, Helicase, Hydrolase, Isopeptide bond, Metal-binding, Nucleotide-binding, Nucleus, Phosphoprotein, Polymorphism, Reference proteome, Repeat, Transcription, Transcription regulation, Ubl conjugation, Zinc, Zinc-finger	CHD_C2, CHD_N, CHD3, Chromo_domain, Chromo/chromo_shadow_dom, Chromodomain_CS, Chromodomain-like, DNA/RNA_helicase_DEAH_CS, DUF1086, DUF1087, Helicase_ATP-bd, Helicase_C, HMG_box_dom, P-loop_NTPase, SNF2_N, Zinc_finger_PHD-type_CS, Znf_FYVE_PHD, Znf_PHD, Znf_PHD-finger, Znf_RING/FYVE/PHD
11097	ENSG00000136243	NUPL2, CG1, NLP-1, NLP_1, hCG1	nucleoporin like 2	O15504	yes	no	no	yes	Alternative splicing, Complete proteome, Glycoprotein, Membrane, Metal-binding, mRNA transport, Nuclear pore complex, Nucleus, Phosphoprotein, Polymorphism, Protein transport, Reference proteome, Repeat, Translocation, Transport, Zinc, Zinc-finger	Znf_CCCH
132864	ENSG00000137449, ENSG00000283087	CPEB2, CPE-BP2, CPEB-2, hCPEB-2	cytoplasmic polyadenylation element binding protein 2	Q7Z5Q1	yes	no	no	yes	Alternative splicing, Complete proteome, Cytoplasm, Phosphoprotein, Reference proteome, Repeat, RNA-binding, Translation regulation	CEBP_ZZ, CPEB, RRM_dom
149041	ENSG00000135870	RC3H1, RNF198, ROQUIN	ring finger and CCCH-type domains 1	Q5TC82	yes	no	no	yes	3D-structure, Alternative splicing, Complete proteome, Cytoplasm, Metal-binding, Phosphoprotein, Reference proteome, Repeat, RNA-binding, Zinc, Zinc-finger	RC3H1, Znf_CCCH, Znf_RING, Znf_RING_CS, Znf_RING/FYVE/PHD, Znf-RING_LisH
16	ENSG00000090861	AARS, CMT2N, EIEE29	alanyl-tRNA synthetase	P49588	yes	no	no	yes	3D-structure, Acetylation, Alternative splicing, Aminoacyl-tRNA synthetase, ATP-binding, Charcot-Marie-Tooth disease, Complete proteome, Cytoplasm, Direct protein sequencing, Disease mutation, Epilepsy, Ligase, Metal-binding, Neurodegeneration, Neuropathy, Nucleotide-binding, Phosphoprotein, Polymorphism, Protein biosynthesis, Reference proteome, RNA-binding, tRNA-binding, Ubl conjugation, Zinc	Ala_tRNA_ligase_euk/bac, Ala-tRNA-lgiase_IIc, Ala-tRNA-ligase_IIc_anticod-bd, Ala-tRNA-synth_IIc_core, Ala-tRNA-synth_IIc_N, DHHA1_dom, Thr/Ala-tRNA-synth_IIc_edit, Transl_B-barrel, tRNA_SAD
192669	ENSG00000126070	AGO3, EIF2C3	argonaute 3, RISC catalytic component	Q9H9G7	yes	no	no	yes	Acetylation, Alternative splicing, Complete proteome, Cytoplasm, Phosphoprotein, Reference proteome, Ribonucleoprotein, RNA-binding, RNA-mediated gene silencing, Translation regulation	AGO3, ArgoL1, ArgoL2, Argonaute_Mid_dom, Argonaute_N, PAZ_dom, Piwi, RNaseH-like_dom
1938	ENSG00000167658	EEF2, EEF-2, EF-2, EF2, SCA26	eukaryotic translation elongation factor 2	P13639	yes	no	no	yes	3D-structure, Acetylation, Complete proteome, Cytoplasm, Direct protein sequencing, Disease mutation, Elongation factor, GTP-binding, Isopeptide bond, Methylation, Neurodegeneration, Nucleotide-binding, Nucleus, Phosphoprotein, Protein biosynthesis, Reference proteome, Spinocerebellar ataxia, Ubl conjugation	EFG_III-V, EFG_V, EFTu-like_2, G_TR_CS, P-loop_NTPase, Ribosomal_S5_D2-typ_fold, Ribosomal_S5_D2-typ_fold_subgr, Small_GTP-bd_dom, TF_GTP-bd_dom, Transl_B-barrel, Transl_elong_EFG/EF2_IV
1965	ENSG00000134001	EIF2S1, EIF-2, EIF-2A, EIF-2alpha, EIF2, EIF2A	eukaryotic translation initiation factor 2 subunit alpha	P05198	yes	no	no	yes	3D-structure, Acetylation, Complete proteome, Initiation factor, Phosphoprotein, Protein biosynthesis, Reference proteome, RNA-binding, Translation regulation	NA-bd_OB-fold, S1_dom, S1_domain, TIF_2_asu, TIF2_asu_C, TIF2_asu_middle
22985	ENSG00000100813	ACIN1, ACINUS, ACN, fSAP152	apoptotic chromatin condensation inducer 1	Q9UKV3	yes	no	no	yes	Acetylation, Alternative splicing, Apoptosis, Complete proteome, Direct protein sequencing, Isopeptide bond, Methylation, mRNA processing, mRNA splicing, Nucleus, Phosphoprotein, Polymorphism, Reference proteome, RNA-binding, Ubl conjugation	Acinus_RRM, RRM_dom, RSB_motif, SAP_dom
23112	ENSG00000100354	TNRC6B	trinucleotide repeat containing 6B	Q9UPQ9	yes	no	no	yes	Alternative splicing, Coiled coil, Complete proteome, Cytoplasm, Phosphoprotein, Polymorphism, Reference proteome, RNA-binding, RNA-mediated gene silencing, Translation regulation	Argonaute_hook_dom, ARM-like, RRM_dom, TNRC6_PABC-bd, TNRC6B, TNRC6B_RRM
23212	ENSG00000179041	RRS1	ribosome biogenesis regulator homolog	Q15050	yes	no	no	yes	Acetylation, Citrullination, Complete proteome, Direct protein sequencing, Nucleus, Phosphoprotein, Polymorphism, Reference proteome, Ribosome biogenesis	Ribosom_reg
23378	ENSG00000132275	RRP8, KIAA0409, NML	ribosomal RNA processing 8, methyltransferase, homolog (yeast)	O43159	yes	no	no	yes	3D-structure, Chromatin regulator, Complete proteome, Methyltransferase, Nucleus, Phosphoprotein, Polymorphism, Reference proteome, Repressor, rRNA processing, S-adenosyl-L-methionine, Transcription, Transcription regulation, Transferase	RRP8, SAM-dependent_MTases, UbiE/COQ5_MeTrFase_CS
23521	ENSG00000142541	RPL13A, L13A, TSTA1	ribosomal protein L13a	P40429	yes	no	no	yes	3D-structure, Acetylation, Citrullination, Complete proteome, Cytoplasm, Direct protein sequencing, Phosphoprotein, Reference proteome, Ribonucleoprotein, Ribosomal protein, Translation regulation	Ribosomal_L13, Ribosomal_L13_CS, Ribosomal_L13_euk/arc
23543	ENSG00000100320, ENSG00000277564	RBFOX2, FOX2, Fox-2, HNRBP2, HRNBP2, RBM9, RTA, dJ106I20.3, fxh	RNA binding protein, fox-1 homolog 2	O43251	yes	no	no	yes	3D-structure, Alternative splicing, Complete proteome, Cytoplasm, Methylation, mRNA processing, mRNA splicing, Nucleus, Phosphoprotein, Reference proteome, RNA-binding	Fox-1_C_dom, FOX1_RRM, RNA-bd_Fox-1, RRM_dom
23567	ENSG00000113761	ZNF346, JAZ, Zfp346	zinc finger protein 346	Q9UL40	yes	no	no	yes	3D-structure, Acetylation, Alternative splicing, Complete proteome, Cytoplasm, Metal-binding, Nucleus, Reference proteome, Repeat, RNA-binding, Zinc, Zinc-finger	Matrin/U1-like-C_Znf_C2H2, Znf_C2H2_type
25946	ENSG00000161642	ZNF385A, HZF, RZF, ZFP385, ZNF385	zinc finger protein 385A	Q96PM9	yes	no	no	yes	Alternative initiation, Alternative splicing, Cell projection, Complete proteome, Cytoplasm, DNA damage, DNA-binding, Metal-binding, Nucleus, Phosphoprotein, Reference proteome, Repeat, RNA-binding, Transcription, Transcription regulation, Translation regulation, Ubl conjugation, Zinc, Zinc-finger	Matrin/U1-like-C_Znf_C2H2, Znf_C2H2_type
26057	ENSG00000132466	ANKRD17, GTAR, MASK2, NY-BR-16	ankyrin repeat domain 17	O75179	yes	no	no	yes	Acetylation, Alternative splicing, ANK repeat, Coiled coil, Complete proteome, Cytoplasm, Host-virus interaction, Immunity, Innate immunity, Methylation, Nucleus, Phosphoprotein, Polymorphism, Reference proteome, Repeat, RNA-binding	Ankyrin_rpt, Ankyrin_rpt-contain_dom, KH_dom, KH_dom_type_1
27327	ENSG00000090905	TNRC6A, CAGH26, GW1, GW182, TNRC6	trinucleotide repeat containing 6A	Q8NDV7	yes	no	no	yes	Alternative splicing, Coiled coil, Complete proteome, Cytoplasm, Phosphoprotein, Polymorphism, Reference proteome, RNA-binding, RNA-mediated gene silencing, Translation regulation	Argonaute_hook_dom, GW182_M_dom, RRM_dom, TNRC6_PABC-bd, TNRC6A, TNRC6A_RRM
3069	ENSG00000115677	HDLBP, HBP, PRO2900, VGL	high density lipoprotein binding protein	Q00341	yes	no	no	yes	3D-structure, Acetylation, Alternative splicing, Cholesterol metabolism, Complete proteome, Cytoplasm, Direct protein sequencing, HDL, Lipid metabolism, Lipid transport, Nucleus, Phosphoprotein, Polymorphism, Reference proteome, Repeat, RNA-binding, Steroid metabolism, Sterol metabolism, Transport	KH_dom, KH_dom_type_1, KH_dom-like_a/b
3182	ENSG00000197451	HNRNPAB, ABBP1, HNRPAB	heterogeneous nuclear ribonucleoprotein A/B	Q99729	yes	no	no	yes	3D-structure, Acetylation, Alternative splicing, Complete proteome, Cytoplasm, Direct protein sequencing, Methylation, Nucleus, Phosphoprotein, Reference proteome, Repeat, RNA-binding	CARG-binding_factor_N, hnRNPAB_RRM1, RRM_dom
3433	ENSG00000119922	IFIT2, G10P2, GARG-39, IFI-54, IFI-54K, IFI54, IFIT-2, ISG-54 K, ISG-54K, ISG54, P54, cig42	interferon induced protein with tetratricopeptide repeats 2	P09913	yes	no	no	yes	3D-structure, Acetylation, Antiviral defense, Apoptosis, Complete proteome, Cytoplasm, Endoplasmic reticulum, Immunity, Innate immunity, Polymorphism, Reference proteome, Repeat, RNA-binding, TPR repeat	Interferon-induced_IFIT2, TPR_repeat, TPR-contain_dom, TPR-like_helical_dom
4736	ENSG00000198755	RPL10A, CSA19, Csa-19, L10A, NEDD6	ribosomal protein L10a	P62906	yes	no	no	yes	3D-structure, Acetylation, Complete proteome, Isopeptide bond, Phosphoprotein, Polymorphism, Reference proteome, Ribonucleoprotein, Ribosomal protein, Ubl conjugation	Ribosomal_L1, Ribosomal_L1_CS, Ribosomal_L1-like, Ribosomal_L1/biogenesis
4850	ENSG00000080802	CNOT4, CLONE243, NOT4, NOT4H	CCR4-NOT transcription complex subunit 4	O95628	yes	no	no	yes	3D-structure, Alternative splicing, Coiled coil, Complete proteome, Cytoplasm, Metal-binding, Methylation, Nucleus, Phosphoprotein, Polymorphism, Reference proteome, RNA-binding, Transferase, Ubl conjugation, Ubl conjugation pathway, Zinc, Zinc-finger	CNOT4_RRM, RRM_dom, RRM_dom_euk, Znf_CCCH, Znf_RING, Znf_RING/FYVE/PHD
5093	ENSG00000169564	PCBP1, HEL-S-85, HNRPE1, HNRPX, hnRNP-E1, hnRNP-X	poly(rC) binding protein 1	Q15365	yes	no	no	yes	3D-structure, Acetylation, Complete proteome, Cytoplasm, Direct protein sequencing, DNA-binding, Nucleus, Phosphoprotein, Reference proteome, Repeat, Ribonucleoprotein, RNA-binding, Viral RNA replication	KH_dom, KH_dom_type_1
51776	ENSG00000091436	MAP3K20, AZK, MLK7, MLT, MLTK, MLTKalpha, MLTKbeta, MRK, SFMMP, ZAK, mlklak, pk	mitogen-activated protein kinase kinase kinase 20	Q9NYL2	yes	no	no	yes	3D-structure, Alternative splicing, ATP-binding, Cell cycle, Complete proteome, Cytoplasm, Kinase, Magnesium, Metal-binding, Nucleotide-binding, Nucleus, Phosphoprotein, Polymorphism, Reference proteome, Serine/threonine-protein kinase, Transferase	Kinase-like_dom, MLTK, Prot_kinase_dom, SAM, SAM/pointed, Ser-Thr/Tyr_kinase_cat_dom, Ser/Thr_kinase_AS
5431	ENSG00000047315	POLR2B, POL2RB, RPB2, hRPB140	RNA polymerase II subunit B	P30876	yes	no	no	yes	3D-structure, Complete proteome, DNA-directed RNA polymerase, Magnesium, Metal-binding, Methylation, Nucleotidyltransferase, Nucleus, Phosphoprotein, Reference proteome, Transcription, Transferase, Zinc, Zinc-finger	DNA-dir_RNA_pol_su2, DNA-dir_RNA_pol_su2_6, RNA_pol_bsu_CS, RNA_pol_bsu_protrusion, RNA_pol_Rpb2_2, RNA_pol_Rpb2_3, RNA_pol_Rpb2_4, RNA_pol_Rpb2_5, RNA_pol_Rpb2_7
54505	ENSG00000067248	DHX29, DDX29	DExH-box helicase 29	Q7Z478	yes	no	no	yes	ATP-binding, Coiled coil, Complete proteome, Cytoplasm, Helicase, Hydrolase, Initiation factor, Nucleotide-binding, Phosphoprotein, Polymorphism, Protein biosynthesis, Reference proteome	DEAD/DEAH_box_helicase_dom, DHX29, DNA/RNA_helicase_DEAH_CS, DUF1605, Helicase_ATP-bd, Helicase_C, Helicase-assoc_dom, P-loop_NTPase
55854	ENSG00000065548	ZC3H15, HT010, LEREPO4, MSTP012	zinc finger CCCH-type containing 15	Q8WU90	yes	no	no	yes	Alternative splicing, Coiled coil, Complete proteome, Cytoplasm, Metal-binding, Nucleus, Phosphoprotein, Polymorphism, Reference proteome, Repeat, Zinc, Zinc-finger	ZC3H15/TMA46_C, Znf_CCCH
56829	ENSG00000105939	ZC3HAV1, ARTD13, FLB6421, PARP13, ZAP, ZC3H2, ZC3HDC2	zinc finger CCCH-type containing, antiviral 1	Q7Z2W4	yes	no	no	yes	3D-structure, Acetylation, Alternative splicing, Antiviral defense, Complete proteome, Cytoplasm, Immunity, Innate immunity, Metal-binding, Nucleus, Phosphoprotein, Polymorphism, Reference proteome, Repeat, RNA-binding, Zinc, Zinc-finger	Poly(ADP-ribose)pol_cat_dom, WWE-dom, Znf_CCCH
58517	ENSG00000119707	RBM25, NET52, RED120, RNPC7, S164, Snu71, fSAP94	RNA binding motif protein 25	P49756	yes	no	no	yes	3D-structure, Acetylation, Alternative splicing, Complete proteome, Cytoplasm, Direct protein sequencing, Isopeptide bond, mRNA processing, mRNA splicing, Nucleus, Phosphoprotein, Reference proteome, RNA-binding, Ubl conjugation	PWI_dom, RBM25_RRM, RRM_dom
5936	ENSG00000173933	RBM4, LARK, RBM4A, ZCCHC21, ZCRB3A	RNA binding motif protein 4	Q9BWF3	yes	no	no	yes	3D-structure, Activator, Alternative splicing, Complete proteome, Cytoplasm, Differentiation, Metal-binding, mRNA processing, mRNA splicing, Nucleus, Phosphoprotein, Reference proteome, Repeat, RNA-binding, RNA-mediated gene silencing, Zinc, Zinc-finger	RBM4_RRM1, RBM4_RRM2, RRM_dom, Znf_CCHC
6124	ENSG00000174444	RPL4, L4	ribosomal protein L4	P36578	yes	no	no	yes	3D-structure, Acetylation, Citrullination, Complete proteome, Direct protein sequencing, Isopeptide bond, Methylation, Phosphoprotein, Reference proteome, Ribonucleoprotein, Ribosomal protein, Ubl conjugation	Ribos_L4_C_dom, Ribosomal_L4_dom, Ribosomal_L4/L1e, Ribosomal_L4/L1e_euk/arc_CS
6129	ENSG00000147604	RPL7, L7, humL7-1	ribosomal protein L7	P18124	yes	no	no	yes	3D-structure, Acetylation, Complete proteome, Direct protein sequencing, Phosphoprotein, Reference proteome, Repeat, Ribonucleoprotein, Ribosomal protein, RNA-binding	Ribosomal_L30_CS, Ribosomal_L30_ferredoxin-like, Ribosomal_L30_N, Ribosomal_L7_euk
6130	ENSG00000148303, ENSG00000280858	RPL7A, L7A, SURF3, TRUP	ribosomal protein L7a	P62424	yes	no	no	yes	3D-structure, Acetylation, Chromosomal rearrangement, Complete proteome, Reference proteome, Ribonucleoprotein, Ribosomal protein	L30e-like, Ribosomal_L7A/L8, Ribosomal_L7Ae_CS, Ribosomal_L7Ae/L30e/S12e/Gad45, Ribosomal_L7Ae/L8/Nhp2
6132	ENSG00000161016	RPL8, L8	ribosomal protein L8	P62917	yes	no	no	yes	3D-structure, Complete proteome, Cytoplasm, Direct protein sequencing, Hydroxylation, Polymorphism, Reference proteome, Ribonucleoprotein, Ribosomal protein, RNA-binding, rRNA-binding	NA-bd_OB-fold, Rbsml_prot_L2_RNA-bd_dom, Rib_L2_dom2, Ribosomal_L2, Ribosomal_L2_arc, Ribosomal_L2_C, Ribosomal_L2_CS, Ribosomal_L2_dom3, Translation_prot_SH3-like
6138	ENSG00000174748	RPL15, DBA12, EC45, L15, RPL10, RPLY10, RPYL10	ribosomal protein L15	P61313	yes	no	no	yes	3D-structure, Alternative splicing, Complete proteome, Diamond-Blackfan anemia, Lipoprotein, Membrane, Myristate, Phosphoprotein, Reference proteome, Ribonucleoprotein, Ribosomal protein	Rbsml_L15e_core_dom, Ribosomal_L15e, Ribosomal_L15e_CS, Ribosomal_L23/L15e_core_dom
6143	ENSG00000108298	RPL19, L19	ribosomal protein L19	P84098	yes	no	no	yes	3D-structure, Citrullination, Complete proteome, Direct protein sequencing, Isopeptide bond, Phosphoprotein, Reference proteome, Ribonucleoprotein, Ribosomal protein, Ubl conjugation	Ribosomal_L19_euka, Ribosomal_L19/L19e, Ribosomal_L19/L19e_CS, Ribosomal_L19/L19e_dom1, Ribosomal_L19/L19e_dom2, Ribosomal_L19/L19e_dom3
6147	ENSG00000198242	RPL23A, L23A, MDA20	ribosomal protein L23a	P62750	yes	no	no	yes	3D-structure, Citrullination, Complete proteome, Methylation, Phosphoprotein, Polymorphism, Reference proteome, Ribonucleoprotein, Ribosomal protein, RNA-binding, rRNA-binding	Ribosomal_L23, Ribosomal_L23/L15e_core_dom, Ribosomal_L23/L25_CS, Ribosomal_L23/L25_N, Ribosomal_L25/23
6156	ENSG00000156482	RPL30, L30	ribosomal protein L30	P62888	yes	no	no	yes	3D-structure, Acetylation, Complete proteome, Phosphoprotein, Reference proteome, Ribonucleoprotein, Ribosomal protein	L30e-like, Ribosomal_L30e, Ribosomal_L30e_CS, Ribosomal_L7Ae/L30e/S12e/Gad45
6159	ENSG00000162244	RPL29, HIP, HUMRPL29, L29, RPL29P10, RPL29_3_370	ribosomal protein L29	P47914	yes	no	no	yes	3D-structure, Acetylation, Complete proteome, Direct protein sequencing, Heparin-binding, Methylation, Phosphoprotein, Reference proteome, Repeat, Ribonucleoprotein, Ribosomal protein	Ribosomal_L29e
6160	ENSG00000071082	RPL31, L31	ribosomal protein L31	P62899	yes	no	no	yes	3D-structure, Acetylation, Alternative splicing, Complete proteome, Phosphoprotein, Reference proteome, Ribonucleoprotein, Ribosomal protein	Ribosomal_L31e, Ribosomal_L31e_CS, Ribosomal_L31e_dom
6175	ENSG00000089157	RPLP0, L10E, LP0, P0, PRLP0, RPP0	ribosomal protein lateral stalk subunit P0	P05388	yes	no	no	yes	3D-structure, Alternative splicing, Complete proteome, Cytoplasm, Direct protein sequencing, Host-virus interaction, Isopeptide bond, Nucleus, Phosphoprotein, Reference proteome, Ribonucleoprotein, Ribosomal protein, Ubl conjugation	L10E_eukaryotes, Ribosomal_L10P
6181	ENSG00000177600	RPLP2, D11S2243E, LP2, P2, RPP2	ribosomal protein lateral stalk subunit P2	P05387	yes	no	no	yes	3D-structure, Acetylation, Complete proteome, Direct protein sequencing, Phosphoprotein, Reference proteome, Ribonucleoprotein, Ribosomal protein	Ribosomal_L12
6187	ENSG00000140988	RPS2, LLREP3, S2	ribosomal protein S2	P15880	yes	no	no	yes	3D-structure, Acetylation, Citrullination, Complete proteome, Direct protein sequencing, Isopeptide bond, Phosphoprotein, Reference proteome, Repeat, Ribonucleoprotein, Ribosomal protein, Ubl conjugation	Ribosomal_S5, Ribosomal_S5_C, Ribosomal_S5_D2-typ_fold, Ribosomal_S5_D2-typ_fold_subgr, Ribosomal_S5_euk/arc, Ribosomal_S5_N, Ribosomal_S5_N_CS
6189	ENSG00000145425	RPS3A, FTE1, MFTL, S3A	ribosomal protein S3A	P61247	yes	no	no	yes	3D-structure, Acetylation, Complete proteome, Cytoplasm, Differentiation, Direct protein sequencing, Isopeptide bond, Nucleus, Phosphoprotein, Reference proteome, Ribonucleoprotein, Ribosomal protein, Ubl conjugation	Ribosomal_S1/3_euk, Ribosomal_S3Ae, Ribosomal_S3Ae_CS
6191	ENSG00000198034	RPS4X, CCG2, DXS306, RPS4, S4, SCAR, SCR10	ribosomal protein S4, X-linked	P62701	yes	no	no	yes	3D-structure, Acetylation, Complete proteome, Cytoplasm, Direct protein sequencing, Reference proteome, Ribonucleoprotein, Ribosomal protein, RNA-binding, rRNA-binding	40S_S4_C, KOW, Ribosomal_S4e, Ribosomal_S4e_central_region, Ribosomal_S4e_N, Ribosomal_S4e_N_CS, S4_RNA-bd
6201	ENSG00000171863	RPS7, DBA8, S7	ribosomal protein S7	P62081	yes	no	no	yes	3D-structure, Acetylation, Complete proteome, Cytoplasm, Cytoskeleton, Diamond-Blackfan anemia, Direct protein sequencing, Reference proteome, Ribonucleoprotein, Ribosomal protein	Ribosomal_S7e
6205	ENSG00000142534	RPS11, S11	ribosomal protein S11	P62280	yes	no	no	yes	3D-structure, Acetylation, Citrullination, Complete proteome, Direct protein sequencing, Lipoprotein, Methylation, Palmitate, Phosphoprotein, Reference proteome, Ribonucleoprotein, Ribosomal protein, RNA-binding, rRNA-binding	NA-bd_OB-fold, Ribosomal_S11_N, Ribosomal_S17_arc-typ, Ribosomal_S17_CS, Ribosomal_S17/S11
6207	ENSG00000110700	RPS13, S13	ribosomal protein S13	P62277	yes	no	no	yes	3D-structure, Acetylation, Complete proteome, Direct protein sequencing, Phosphoprotein, Reference proteome, Ribonucleoprotein, Ribosomal protein	Ribosomal_S13/S15_N, Ribosomal_S15, Ribosomal_S15P, S15_NS1_RNA-bd
6218	ENSG00000182774, ENSG00000278229	RPS17, DBA4, RPS17L, RPS17L1, RPS17L2, S17	ribosomal protein S17	P0CW22	yes	no	no	yes	3D-structure, Complete proteome, Diamond-Blackfan anemia, Direct protein sequencing, Isopeptide bond, Phosphoprotein, Polymorphism, Reference proteome, Ribonucleoprotein, Ribosomal protein, Ubl conjugation	Ribosomal_S17e, Ribosomal_S17e_CS
6222	ENSG00000231500, ENSG00000223367, ENSG00000096150, ENSG00000235650, ENSG00000226225, ENSG00000227794	RPS18, D6S218E, HKE3, KE-3, KE3, S18	ribosomal protein S18	P62269	yes	no	no	yes	3D-structure, Acetylation, Complete proteome, Cytoplasm, Direct protein sequencing, Reference proteome, Ribonucleoprotein, Ribosomal protein, RNA-binding, rRNA-binding	30s_Rbsml_prot_S13_C, Ribosomal_S13, Ribosomal_S13_CS, Ribosomal_S13-like_H2TH
6231	ENSG00000197728	RPS26, DBA10, S26	ribosomal protein S26	P62854	yes	no	no	yes	3D-structure, Complete proteome, Diamond-Blackfan anemia, Direct protein sequencing, Disease mutation, Phosphoprotein, Reference proteome, Ribonucleoprotein, Ribosomal protein	Ribosomal_S26e
6431	ENSG00000124193	SRSF6, B52, HEL-S-91, SFRS6, SRP55	serine and arginine rich splicing factor 6	Q13247	yes	no	no	yes	Acetylation, Alternative splicing, Complete proteome, Direct protein sequencing, mRNA processing, mRNA splicing, Nucleus, Phosphoprotein, Polymorphism, Reference proteome, Repeat, Repressor, RNA-binding	RRM_dom, SRSF6_RRM1
64975	ENSG00000182154	MRPL41, BMRP, MRP-L27, MRPL27, PIG3, RPML27	mitochondrial ribosomal protein L41	Q8IXM3	yes	no	no	yes	3D-structure, Apoptosis, Cell cycle, Complete proteome, Mitochondrion, Reference proteome, Ribonucleoprotein, Ribosomal protein, Transit peptide	Ribosomal_L27/L41_mit
6651	ENSG00000159140	SON, BASS1, C21orf50, DBP-5, NREBP, SON3, TOKIMS	SON DNA binding protein	P18583	yes	no	no	yes	Acetylation, Alternative splicing, Cell cycle, Complete proteome, Disease mutation, DNA-binding, Isopeptide bond, Mental retardation, Methylation, mRNA processing, mRNA splicing, Nucleus, Phosphoprotein, Polymorphism, Reference proteome, Repeat, RNA-binding, Ubl conjugation	dsRBD_dom, G_patch_dom, SON, WD40_repeat_dom
6832	ENSG00000156502	SUPV3L1, SUV3	Suv3 like RNA helicase	Q8IYB8	yes	no	no	yes	3D-structure, Acetylation, ATP-binding, Complete proteome, Helicase, Hydrolase, Mitochondrion, Mitochondrion nucleoid, Nucleotide-binding, Nucleus, Phosphoprotein, Polymorphism, Reference proteome, Transit peptide	Helicase_C, P-loop_NTPase, SUV3_C
[truncated: 179 more rows]

## Sheet: COSMIC info
ENTREZID	ENSEMBLID	SYMBOL	GENENAME	UNIPROT	isCanonicalRBP	isCensus	isCancerOMIM	isCancerGO	TUMOUR_TYPES_SOMATIC	TUMOUR_TYPES_GERMLINE	CANCER_SYNDROME	MUTATION_TYPES
[truncated: 696 more rows]

[truncated: 13 more sheets: OMIM info, GO info, Non-cancer RBPs, Canonical RBDs (Interpro), OMIM search terms, GO search terms, Domains in cancer RBPs, COSMIC tumours in RBP, COSMIC mutations in RBPs, OMIM cancer terms in RBPs, GO cancer terms in RBPs, Interpro grouping, Mouse RNA-IC & RBDmap examples]
